# Supplementary material for: Associations between helminth infection status and the composition and concentration of fecal bile acids in school-age children in Uganda
Source: Sci Rep. 2025 Jul 15;15:25509. doi: 10.1038/s41598-025-11170-z (PMC12264275; doi:10.1038/s41598-025-11170-z)
Supplement: Supplementary file 1 — Supplementary Material 1 [file 41598_2025_11170_MOESM1_ESM.xlsx]

## Sheet: Bile Acid Conc. Dry Fecal Mass
Bile acid concentrations in nmol/g DRY fecal mass:
	Sample_ID	066_DX406	067_DX408	068_DX410	072_DX418	075_DX423	077_DX426	078_DX427	079_DX428	080_DX430	085_DX436	086_DX440	087_DX441	088_DX442	089_DX443	090_DX444	091_DX445	062_DX401	063_DX402	064_DX403	065_DX404	069_DX413	071_DX415	073_DX421	076_DX424	081_DX432	082_DX433	083_DX434	084_DX435	092_DX446	093_DX450	001_DX056	007_DX098	015_DX125	017_DX136	019_DX139	023_DX146	024_DX147	025_DX148	028_DX204	029_DX206	035_DX226	042_DX245	005_DX092	012_DX122	018_DX138	020_DX141	027_DX202	033_DX220
	Paricipant Study ID	DX406	DX408	DX410	DX418	DX423	DX426	DX427	DX428	DX430	DX436	DX440	DX441	DX442	DX443	DX444	DX445	DX401	DX402	DX403	DX404	DX413	DX415	DX421	DX424	DX432	DX433	DX434	DX435	DX446	DX450	DX056	DX098	DX125	DX136	DX139	DX146	DX147	DX148	DX204	DX206	DX226	DX245	DX092	DX122	DX138	DX141	DX202	DX220
	Sex	F	F	F	F	F	F	F	F	F	F	F	F	F	F	F	F	M	M	M	M	M	M	M	M	M	M	M	M	M	M	F	F	F	F	F	F	F	F	F	F	F	F	M	M	M	M	M	M
	Age (years)	10	12	13	11	15	14	14	14	15	13	13	14	14	14	15	14	11	12	13	12	12	10	13	15	16	14	14	14	13	14	7	15	12	14	12	13	11	9	12	12	14	15	7	14	12	12	12	12
	District	Mayuge	Mayuge	Mayuge	Mayuge	Mayuge	Mayuge	Mayuge	Mayuge	Mayuge	Mayuge	Mayuge	Mayuge	Mayuge	Mayuge	Mayuge	Mayuge	Mayuge	Mayuge	Mayuge	Mayuge	Mayuge	Mayuge	Mayuge	Mayuge	Mayuge	Mayuge	Mayuge	Mayuge	Mayuge	Mayuge	Mayuge	Mayuge	Mayuge	Mayuge	Mayuge	Mayuge	Mayuge	Mayuge	Mayuge	Mayuge	Mayuge	Mayuge	Mayuge	Mayuge	Mayuge	Mayuge	Mayuge	Mayuge
	Region	Igeyero	Igeyero	Igeyero	Igeyero	Igeyero	Igeyero	Igeyero	Igeyero	Igeyero	Igeyero	Igeyero	Igeyero	Igeyero	Igeyero	Igeyero	Igeyero	Igeyero	Igeyero	Igeyero	Igeyero	Igeyero	Igeyero	Igeyero	Igeyero	Igeyero	Igeyero	Igeyero	Igeyero	Igeyero	Igeyero	Bugoto	Bugoto	Bwondha	Bwondha	Bwondha	Bwondha	Bwondha	Bwondha	Musubi	Musubi	Musubi	Musubi	Bugoto	Bwondha	Bwondha	Bwondha	Musubi	Musubi
	Heminth infection status	Negative	Negative	Negative	Negative	Negative	Negative	Negative	Negative	Negative	Negative	Negative	Negative	Negative	Negative	Negative	Negative	Negative	Negative	Negative	Negative	Negative	Negative	Negative	Negative	Negative	Negative	Negative	Negative	Negative	Negative	Schisto	Schisto	Schisto	Schisto	Schisto	Schisto	Schisto	Schisto	Schisto	Schisto	Schisto	Schisto	Schisto	Schisto	Schisto	Schisto	Schisto	Schisto
	Schistosoma # eggs per gram feces (epg) (Day 1)	0	0	0	0	0	0	0	0	0	0	0	0	0	0	0	0	0	0	0	0	0	0	0	0	0	0	0	0	0	0	216	512	208	104	40	80	1840	472	1504	72	640	184	224	120	272	24	984	1040
	Schistosoma epg (Day 2)	0	0	0	0	0	0	0	0	0	0	0	0	0	0	0	0	0	0	0	0	0	0	0	0	0	0	0	0	0	0	0	968	296	152	48	8	3336	296	200	0	24	56	224	8	600	0	1192	1176
	Schistosoma Average	0	0	0	0	0	0	0	0	0	0	0	0	0	0	0	0	0	0	0	0	0	0	0	0	0	0	0	0	0	0	108	740	252	128	44	44	2588	384	852	36	332	120	224	64	436	12	1088	1108
	Hookworm epg (Day 1)	0	0	0	0	0	0	0	0	0	0	0	0	0	0	0	0	0	0	0	0	0	0	0	0	0	0	0	0	0	0	0	0	0	0	0	0	0	0	0	0	0	0	0	0	0	0	0	0
	Hookworm epg (Day 2)	0	0	0	0	0	0	0	0	0	0	0	0	0	0	0	0	0	0	0	0	0	0	0	0	0	0	0	0	0	0	0	0	0	0	0	0	0	0	0	0	0	0	0	0	0	0	0	0
	Hookworm Average	0	0	0	0	0	0	0	0	0	0	0	0	0	0	0	0	0	0	0	0	0	0	0	0	0	0	0	0	0	0	0	0	0	0	0	0	0	0	0	0	0	0	0	0	0	0	0	0
	Ascaris epg (Day 1)	0	0	0	0	0	0	0	0	0	0	0	0	0	0	0	0	0	0	0	0	0	0	0	0	0	0	0	0	0	0	0	0	0	0	0	0	0	0	0	0	0	0	0	0	0	0	0	0
	Ascaris epg (Day 2)	0	0	0	0	0	0	0	0	0	0	0	0	0	0	0	0	0	0	0	0	0	0	0	0	0	0	0	0	0	0	0	0	0	0	0	0	0	0	0	0	0	0	0	0	0	0	0	0
	Ascaris Average	0	0	0	0	0	0	0	0	0	0	0	0	0	0	0	0	0	0	0	0	0	0	0	0	0	0	0	0	0	0	0	0	0	0	0	0	0	0	0	0	0	0	0	0	0	0	0	0
	Trichuris epg (Day 1)	0	0	0	0	0	0	0	0	0	0	0	0	0	0	0	0	0	0	0	0	0	0	0	0	0	0	0	0	0	0	0	0	0	0	0	0	0	0	0	0	0	0	0	0	0	0	0	0
	Trichuris epg (Day 2)	0	0	0	0	0	0	0	0	0	0	0	0	0	0	0	0	0	0	0	0	0	0	0	0	0	0	0	0	0	0	0	0	0	0	0	0	0	0	0	0	0	0	0	0	0	0	0	0
	Trichuris Average	0	0	0	0	0	0	0	0	0	0	0	0	0	0	0	0	0	0	0	0	0	0	0	0	0	0	0	0	0	0	0	0	0	0	0	0	0	0	0	0	0	0	0	0	0	0	0	0
	Total Bile Acids	5505.59	2983.9	4035.66	5176.48	3491.54	2908.22	2963.15	5332.48	4449.37	3770.43	1099.51	3218.88	1348.23	5754.31	3327.43	2157.45	3994.09	2196.2	2254.28	1493.34	2488.59	3175.99	2451.69	4223.53	4292.78	2439.53	5430.01	2195.59	10132.2	1754.79	6042.73	9359.11	7731.71	6940.65	6063.18	6950.67	6134.56	2260.19	2779.04	1332.63	2516.79	4386.82	6965.06	4997.35	1224.05	1799.64	6239.87	6497.77
	Unconjugated secondary BAs	4195.93	2937.52	3965.33	5151.76	3476.6	2887.77	2929.91	5258.47	4247.42	3750.72	1048.62	3199.35	867.679	4472.61	3300.95	1918.14	3670.35	2146.19	2088.67	1403.15	2403.57	3144.79	1976.92	4039.44	4054.64	2393.8	5178.75	1935.16	9696.07	1738.57	5995.25	9335.54	7692.69	6845.08	6044.13	6906.05	6103.23	2241.7	2720.29	1306.68	2356.21	4364.69	5495.87	4966.59	1171.25	1785.84	6213.52	6488.43
	Total of 3 most abundant unconjugated secondary BA (lithocholic acid, deoxycholic acid, isolithocholic acid)	2758.54	2549.38	3468.76	4720.44	2795.93	2603.16	2283.6	4776.76	3574.39	3256.03	963.479	2875.43	830.568	3547.18	2788.39	1691.38	3229.02	1757.68	1862.2	1293.78	2177.6	2738.33	1779.27	3518.76	3658.61	2214.4	4649.41	1486.52	8669.84	1578.89	4990.25	8692.14	6641.17	6424.09	5301.39	6081.46	5224.36	1507.53	2180.35	944.687	2123.96	3219.71	4499.33	4495.7	898.028	1491.22	5451.32	5143.7
	Unconjugated primary BAs	767.187	40.3192	43.7051	6.54281	5.21266	10.6344	25.9132	57.0885	176.961	9.58015	24.385	7.01554	32.88	831.998	15.0711	196.961	273.847	27.4512	150.024	75.3182	55.2485	4.78351	352.849	165.922	208.849	16.9953	243.486	173.662	352.033	11.1932	30.5039	14.575	23.7822	76.8047	9.77578	9.05314	20.7564	6.05912	24.9243	11.2196	138.401	14.7697	1336.57	19.2333	40.2946	6.17457	11.1896	3.67715
	Glycine-conjugated primary BAs	272.665	1.62704	11.8656	7.15744	2.8901	5.0127	2.9359	7.50593	4.78892	4.04711	16.9337	5.00317	18.8245	289.959	3.27964	16.1344	15.0229	13.6002	7.07483	8.2957	11.9955	17.2447	51.6931	8.94488	9.03372	9.07907	3.0361	17.2879	13.3329	2.38983	1.57304	2.5844	3.38871	10.7486	2.71877	3.37858	3.36937	3.2786	14.3938	4.31327	11.6083	2.93656	1.60214	2.12108	4.20898	2.74706	1.69933	1.22464
	Glycine-conjugated secondary BAs	38.7068	0.905084	3.35697	3.07119	1.53048	1.50634	0.911097	2.72351	2.50235	1.24002	2.62199	1.3317	1.33378	14.5847	1.56329	7.25544	3.27497	3.57898	2.00537	2.86209	3.12099	2.73332	13.8071	2.1333	2.92539	2.58205	2.06748	11.3258	8.75048	0.661251	3.11138	4.20743	3.12685	3.6151	4.71437	3.95121	2.66191	1.73033	6.35383	2.45355	4.71107	1.91066	1.40348	2.23656	1.81489	1.28501	2.63491	1.8441
	Taurine-conjugated primary BAs	88.7433	0.883861	1.30203	1.08584	0.627006	0.901502	1.34887	1.05422	1.19227	1.09578	1.6204	0.869963	11.8825	90.0468	0.669956	3.47688	1.26374	2.7632	1.51213	1.21415	2.32049	1.6937	4.47542	0.76048	3.75852	1.7984	0.875762	1.56994	1.55581	0.89316	0.701878	0.820029	0.69373	1.76915	0.686196	0.807624	1.41033	0.975909	2.3632	1.02168	1.84387	1.04772	1.11124	0.743562	0.654465	0.8696	0.606822	0.593118
	Taurine-conjugated secondary BAs	12.3781	0.694355	0.522337	0.480595	0.273679	0.259182	0.410296	0.538085	0.621501	0.363007	0.439235	0.387516	3.80661	10.2544	0.314278	1.40809	0.547344	0.690882	0.564977	0.498376	0.683549	0.643422	1.71422	0.413968	1.15757	0.597155	0.514075	1.26965	2.54619	0.302626	0.475529	0.415201	0.336943	0.482448	0.403648	0.431807	0.715201	0.406468	1.17576	0.693846	0.701112	0.387646	1.43315	0.336645	0.287802	0.397945	0.54257	0.415063
	Gluconated/sulfated bile acids	129.98	1.95257	9.5755	6.38384	4.40531	2.1413	1.71653	5.1039	15.8776	3.38656	4.89491	4.91811	411.826	44.8529	5.58752	14.0703	29.7852	1.92784	4.42004	2.00921	11.6532	4.10196	50.2219	5.91218	12.4095	14.6835	1.27797	55.3155	57.8667	0.786588	11.1215	0.971629	7.6929	2.14928	0.745023	26.9939	2.41545	6.03943	9.53807	6.24646	3.3097	1.08149	127.077	6.09624	5.5363	2.32599	9.67737	1.5858
Primary BA precursors	DHCA	1.50591	1.36901	2.4402	2.34642	2.60306	1.37999	1.06008	2.08915	3.78044	1.55747	1.79269	2.71892	0.497464	5.92331	2.6856	4.54783	3.34826	0.57562	0.924479	0.750698	1.19597	1.87169	3.51149	3.14277	0.808974	0.991008	0.911755	4.34139	4.5781	0.504466	3.62794	2.49077	4.97873	1.94187	1.33635	3.61536	2.85047	2.59134	2.07105	1.26066	1.28834	1.13037	1.98492	3.44077	2.32552	1.65731	5.66468	1.5141
	THCA	16.9745	0.583879	0.788758	2.10706	0.507056	7.75723	0.939324	1.25626	8.9968	0.676881	1.45616	3.46861	1.83421	5.95271	1.1394	8.5875	3.37958	1.23297	1.85786	3.10268	0.644351	0.972155	0.677639	26.9062	12.1806	1.89851	1.0741	1.09227	6.35969	0.371939	2.44675	6.02931	5.29734	1.02651	5.08557	1.28325	0.72798	1.714	0.718229	2.42987	1.3883	0.542869	15.7167	8.30571	1.99535	0.604268	1.15674	3.34677
Gycline-conjugated primary BA	Glycochenodeoxycholic acid	251.314	0.917952	9.30671	6.09094	1.58871	2.67764	2.42713	5.27743	3.40468	2.48318	12.4222	2.96116	8.87243	124.963	1.8105	5.14655	13.8066	7.12283	5.6579	6.42615	4.43974	13.2432	47.8834	6.25695	6.79068	6.2651	2.45798	14.8867	9.36676	1.43059	1.07519	1.94587	2.30734	5.7948	1.88533	2.6333	2.56845	2.47385	8.83572	3.05885	7.80728	1.66862	1.04743	1.53583	2.48479	1.62368	1.1019	0.726731
	Glycocholic acid	21.3503	0.709086	2.55885	1.0665	1.30139	2.33506	0.508775	2.2285	1.38424	1.56393	4.51149	2.04201	9.95211	164.996	1.46914	10.9878	1.21622	6.47737	1.41693	1.86954	7.55573	4.00143	3.80973	2.68794	2.24304	2.81397	0.578127	2.40121	3.96618	0.959238	0.497848	0.638529	1.08137	4.95379	0.833441	0.745279	0.800912	0.804757	5.55806	1.25442	3.80102	1.26794	0.55471	0.585251	1.72419	1.12338	0.597425	0.497908
Taurine-conjugated primary BAs	Taurochenodexycholic acid	83.1322	0.622616	1.00905	0.758349	0.399573	0.539766	1.09798	0.778766	0.873689	0.636835	1.20826	0.576306	3.19208	45.077	0.438995	1.0695	1.06506	1.14082	1.23071	0.796588	0.769123	1.21925	4.17403	0.463877	3.26184	1.25706	0.695383	1.25706	1.08813	0.608297	0.45167	0.609465	0.480128	0.80282	0.480183	0.5291	0.949907	0.674286	1.46592	0.659009	1.19745	0.485231	0.752119	0.53903	0.419296	0.516993	0.379511	0.363165
	Taurocholic acid	5.61108	0.261245	0.292975	0.327488	0.227433	0.361736	0.250887	0.275458	0.318577	0.458942	0.412136	0.293657	8.69043	44.9698	0.230961	2.40737	0.198678	1.62237	0.281419	0.41756	1.55137	0.47445	0.301393	0.296603	0.496676	0.541336	0.180379	0.312886	0.467682	0.284863	0.250208	0.210564	0.213602	0.966328	0.206013	0.278523	0.460423	0.301623	0.897289	0.362674	0.646414	0.562494	0.359124	0.204532	0.235169	0.352607	0.227311	0.229952
Unconjugated primary BAs	Chenodeoxycholic acid	676.199	39.4157	34.4679	5.3803	2.6455	4.71981	23.834	52.3542	168.551	4.3729	15.4325	4.48191	11.0107	307.644	8.66466	110.023	240.187	11.7885	134.961	50.74	43.3568	2.53745	344.319	158.633	152.7	13.8372	242.583	167.233	284.496	9.77266	19.1259	11.0679	11.375	46.0372	5.83065	5.57143	15.1198	2.98649	14.459	5.94837	55.7781	3.83155	806.891	13.6848	33.8747	2.84215	8.16383	2.11358
	Cholic acid	90.9882	0.903527	9.2372	1.16251	2.56716	5.91463	2.07913	4.73434	8.41036	5.20725	8.95253	2.53363	21.8694	524.354	6.40641	86.9379	33.6596	15.6627	15.063	24.5782	11.8918	2.24607	8.52985	7.28855	56.1486	3.15804	0.902832	6.42853	67.5372	1.42058	11.3779	3.50714	12.4072	30.7675	3.94513	3.48171	5.63657	3.07263	10.4653	5.27127	82.6232	10.9382	529.678	5.54845	6.4199	3.33242	3.02572	1.56357
Unconjugated secondary BAs (that have not been gluconated/sulfated)	Lithocholic acid	1670.82	1488.87	2128.42	2352.93	1448.83	1537.95	1362.62	3478.71	1500.83	2067.85	769.306	1970.79	792.774	1498.5	1281.82	652.682	2180.5	895.583	868.922	631.906	1382.81	1228.24	1242.78	2032.14	2116.46	1541.92	3713.4	1228.62	3489.61	1175.11	2665.15	4482.87	2850.32	2600.96	1938.31	2892.46	3592.44	1075.43	1434.37	486.602	1220.69	1958.26	1575.03	2839.93	657.578	959.733	2996.84	2709.49
	Deoxycholic acid	1003.69	545.064	567.431	1624.67	1040.54	580.419	669.879	511.234	1848.28	588.812	48.8942	432.32	26.6529	1842.99	1188.04	938.72	709.393	627.982	821.497	394.953	481.653	823.949	57.1384	825.156	1054.28	319.207	346.297	55.6104	4474	87.0215	1764.42	3210.45	3050.86	3239.94	2918.67	2539.05	922.143	146.34	410.039	331.238	640.994	984.083	2817.09	844.42	87.1757	292.152	1868.44	1846.13
	Isolithocholic acid	84.0305	515.448	772.91	742.841	306.554	484.796	251.1	786.822	225.279	599.369	145.278	472.323	11.1409	205.695	318.526	99.98	339.128	234.112	171.783	266.925	313.136	686.146	479.354	661.468	487.871	353.277	589.706	202.291	706.22	316.76	560.673	998.815	739.989	583.194	444.406	649.949	709.778	285.758	335.934	126.847	262.267	277.359	107.215	811.345	153.274	239.332	586.041	588.08
	7-Ketolithocholic acid	674.821	131.182	65.9292	91.9254	368.972	124.713	511.653	137.002	409.951	130.539	12.7992	35.4655	4.55278	690.324	303.921	87.5285	108.117	200.181	79.0068	23.0566	96.9237	183.035	21.6368	155.406	226.754	72.2481	253.28	79.7061	590.601	14.678	589.529	112.912	98.8995	91.7794	353.891	295.837	140.046	15.9109	194.071	107.883	49.6129	601.343	107.836	35.2251	6.65632	9.82979	246.287	615.148
	Alloisolithocholic acid	0.873612	129.016	249.871	148.823	49.8717	14.377	21.1023	146.699	24.0184	113.675	7.0679	71.8936	0.0998161	23.3011	46.0559	14.5237	15.1465	29.8285	4.55693	2.83721	33.4996	57.3784	46.546	76.6376	18.2753	6.66974	11.915	8.92179	60.5205	39.317	109.325	248.787	503.331	74.388	77.0869	220.551	420.189	527.874	60.8834	86.4018	66.3932	206.42	1.53611	164.607	180.916	180.829	171.208	176.389
	Hyodeoxycholic acid	17.1584	58.2008	77.9376	85.9365	56.2062	20.6119	30.5042	37.8214	72.8021	56.1071	5.96984	47.9723	0.721898	60.6565	57.0805	60.5995	9.38277	39.2343	6.74326	11.1513	16.6675	99.2135	9.35295	118.354	15.7408	8.14735	0.609921	0.346573	141.897	12.4692	44.3417	125.41	320.272	136.995	201.58	136.162	95.2946	59.4762	28.0156	51.8165	31.2037	57.2565	5.85797	75.3622	20.8471	33.7903	77.7186	216.772
	Dehydrolithocholic acid	97.1667	37.012	47.1193	67.5713	82.7339	55.4643	51.6707	112.639	63.096	159.117	12.4553	20.8515	10.8207	34.1796	69.2214	12.28	13.3635	70.8502	25.9348	18.7377	33.0604	34.4363	45.198	47.6732	34.6628	51.9674	121.199	245.696	98.1007	17.1084	218.137	91.6407	43.577	42.0935	59.3863	101.446	177.132	86.7722	226.428	87.5877	35.1726	249.152	4.91359	101.016	19.3936	35.7061	211.57	285.829
	Ursodeoxycholic acid	197.956	0	0	0	85.1687	3.73125	11.5354	7.37487	14.2454	0	11.94	0	0.911785	27.0388	0	0	195.5	0	76.0186	20.7652	4.83825	0	25.3019	30.238	55.056	12.6382	94.7436	65.1583	45.182	1.091	3.84608	0	0	0	0	0	0	0	1.73101	0	3.56612	0	558.227	7.44937	6.65152	0	0	0
	Ursocholic acid	170.903	1.44886	3.24069	1.03968	6.92023	38.5559	1.00728	1.75546	12.8492	1.71268	7.70307	99.1536	3.46994	9.23969	6.11352	20.0876	28.0928	7.93417	4.84981	11.6188	3.68627	2.49763	13.9934	40.9419	6.22773	4.28643	0.609896	6.15245	9.88447	1.8004	0	9.32223	6.20229	9.8491	8.49212	7.88148	1.87328	4.53547	6.5608	5.96262	21.9394	1.3583	190.718	19.3612	8.51764	3.93616	2.98912	9.11831
	12-Ketochenodeoxycholic acid	1.98981	7.35534	11.3984	10.2931	8.73502	6.70403	2.63485	7.3728	8.61714	6.89821	6.70888	14.5082	4.15855	1.10975	8.64146	4.97892	11.1038	4.98598	1.26135	0.647245	6.68198	12.3641	6.10774	8.09985	5.29371	4.38402	2.25907	2.12342	3.92818	9.17984	9.54339	20.2199	16.0712	17.4941	5.73145	19.7109	7.38149	12.5105	2.48023	6.86305	5.27022	13.3141	6.2943	17.2926	6.77843	6.66562	10.741	8.79089
	Apocholic acid	168.949	3.05508	3.93968	1.24639	1.85699	0.489257	1.99598	6.01767	13.8067	1.87688	2.06335	2.00085	1.02972	24.607	1.85522	1.86674	18.6335	3.2924	15.287	6.51814	3.88137	0.49526	12.6839	8.63582	8.81806	4.25591	36.8313	30.4333	34.4629	1.15962	3.54792	1.84714	1.40526	2.96825	1.58784	1.49816	5.90593	1.05171	2.83128	2.93176	1.76994	2.47037	31.0886	1.68363	2.36646	0.583719	1.28023	5.50351
	Dioxolithocholic acid	3.48085	8.22032	17.3859	6.04731	3.37547	6.68194	5.35264	8.88415	18.8036	6.6223	4.43122	6.68407	2.58373	2.65347	3.38993	2.52008	18.319	19.3056	1.14208	2.93042	11.5844	6.01358	6.66629	3.74889	6.96844	4.29482	0.118035	2.0834	0.562306	53.6321	5.80703	3.31159	20.0453	8.60572	9.69267	8.64196	1.68758	10.7911	1.2732	1.00131	2.09954	2.58043	4.86192	24.2664	6.3746	9.32898	4.83225	5.4392
	Allocholic acid	33.3489	3.11357	3.39745	3.83315	2.95217	3.16403	2.4204	3.19593	13.3313	3.90685	4.64621	5.19693	4.66217	9.12077	3.2612	5.24995	3.33343	2.78766	1.35259	2.41025	3.27784	2.88248	1.02295	9.50561	2.73687	1.98104	0.624997	1.08592	5.28444	2.02675	4.95703	6.75126	7.88021	13.9301	4.95968	5.28491	2.75614	1.4995	2.55214	1.94052	4.24585	1.94172	26.152	5.14469	1.6577	3.27477	7.61919	5.40386
	Murocholic acid	4.56648	2.36742	5.10291	4.80389	3.2025	1.53125	1.20359	5.00018	6.65286	4.73756	1.31073	7.33509	0.209301	3.66996	3.30007	3.96694	3.01216	1.23032	0.408572	1.827	2.17046	2.11196	1.80497	6.76496	1.30506	1.60242	1.13417	1.19413	9.01493	1.46846	2.58687	5.58088	12.9812	4.75776	7.32139	9.86333	7.73433	2.55987	2.71069	2.983	2.46321	2.72392	1.78596	7.12589	1.41436	1.02735	5.52704	6.71181
	3beta,7alfa-DiOH-5-cholestenoic acid	2.31658	3.59087	5.61454	3.1343	5.02436	3.97147	1.95449	2.75237	5.33175	3.01853	3.15276	6.2388	0.666917	1.37034	3.48489	3.54861	3.45315	1.09507	2.77936	1.13496	3.94385	2.32815	2.54213	2.54971	3.55299	2.73724	3.36578	1.89979	6.69485	2.46047	3.90021	5.39387	9.38754	6.274	5.23919	5.94653	7.204	3.91599	2.33601	1.61374	2.31053	1.63868	3.3691	3.91613	5.62383	2.52253	6.25841	1.73863
	Nordeoxycholic acid	0.0749153	1.37699	1.48389	2.78557	1.97627	0.0920556	1.01559	1.71867	0.630227	0.911606	0.0707987	0.651953	0.0147463	0.875123	2.26115	2.05631	0.770071	1.49231	0.470793	0.0636201	2.03195	2.17369	0.973632	0.550516	1.23889	0.602184	0.059511	0.168904	3.09312	0.909633	2.29949	4.92396	4.97222	5.64079	3.29371	6.04784	0.96509	1.26797	2.03116	0.862887	0.192784	0.930689	0.455357	0.597678	0.951633	1.18875	7.74261	0.95414
	7-Ketodeoxycholic acid	35.8628	0.373269	1.12527	0.475556	0.720007	0.487375	0.247523	0.408978	1.49187	0.728475	1.07766	0.7654	0.954828	30.4683	1.22787	3.06585	4.15521	1.37395	3.3928	3.88156	0.800837	0.40471	0.681467	1.69026	3.37691	0.240655	0.186254	0.736491	8.54853	0.342244	2.28665	0.722022	0.869654	1.56167	0.894131	1.02027	1.42299	0.488318	2.96212	1.66291	2.05603	0.885705	24.3269	0.823249	0.623091	0.297708	0.701147	2.55184
	Norursodeoxycholic acid	0.398247	0.184679	0.402732	0.354325	0.0216204	0.646019	0.646564	0.371324	0.685298	0.546887	0.570867	0.293004	0.080434	0.0837003	0.00973252	0.472556	1.19192	1.8506	0.0971123	0.0684017	0.595162	0.239679	0.747418	0.345956	1.18694	1.25301	0.103979	0.773411	1.57194	0.366694	1.75208	0.11637	2.13197	0.866819	0.767136	0.95735	2.8307	3.93562	1.08314	0.807479	0.398291	0.940084	2.09405	2.45395	3.29639	3.34386	4.34554	1.76231
	alfa-Muricholic acid	2.57214	0.332676	0.185644	0.300999	0.600764	0.205953	0.296132	0.217909	1.31216	0.660277	0.0692493	0.168045	0.13003	2.43022	0.665552	0.748588	0.302395	0.350298	0.297466	0.287965	0.336872	0.243775	0.191232	0.581867	0.486685	0.164479	0.0915867	0.116052	0.918438	0.214879	0.649362	1.1272	0.710872	1.9363	0.688694	1.09685	0.234909	0.21044	0.483303	0.329534	0.489937	0.285741	3.61813	0.357283	0.08629	0.452733	1.34821	0.882001
	Norcholic acid	1.41023	0.158359	0.127554	0.0171643	0.0566742	1.06244	0.0143958	0.159	3.41753	1.23602	0.741092	0.938157	0.741484	0.508746	0.0719962	0.293176	1.61317	0.328485	0.551209	0.522096	0.0787661	0.0496517	0.0118526	4.06035	0.473173	0.736283	0.658027	0.342287	0.466733	0.0335016	0.214051	0.0591153	0.169384	0.155154	0.102273	0.462328	0.829141	0.0186329	0.029078	0.0868685	1.94936	0.0229758	2.91534	1.92342	0.122263	0.0237568	0.139144	0.404398
	beta-Muricholic acid	1.81737	0.124936	0.430277	0.2305	0.502482	0.20157	0.207358	0.0808763	0.213354	0.650542	0.425246	0.314432	0.238208	0.758045	0.55764	0.638458	0.172642	0.0664113	0.433041	0.232412	0.388287	0.156026	0.229237	1.07794	0.726623	0.291102	0.201163	0.257794	0.389574	0.335081	0.478414	0.350097	0.457	0.14914	0.562036	0.500206	1.48099	0.140744	0.0921057	0.142155	0.299529	0.0660621	1.60398	0.392319	0.170219	0.206697	0.523286	0.337028
	omega-Muricholic acid	0.583632	0.100272	0.295286	0.562817	0.371036	0.791065	0.0540126	0.450744	0.270605	0.652359	0.39319	1.05283	0.0878174	0.179328	0.419232	0.100793	0.37669	0.141735	0.074261	0.197885	0	0.00771576	0.177815	0.587512	0.310507	0.224217	0.28348	0.206664	0.167704	0.0506831	0.0614233	0.583083	0.56944	0.518521	0.467733	0.171175	1.28637	0.136591	0.0943007	0.136025	0.246981	0	0.938709	0.82598	0.0354696	0.101764	0.146578	0.273756
	6,7-Diketolithocholic acid	0.126073	0.445015	0.748571	0.500275	0.355373	0.261868	0.0961392	0.4584	0.214357	0.308127	0.128759	0.968161	0.0508614	0.0417269	0	0.361724	0.519297	0.410532	0.155261	0.115142	0.365506	0	0.44486	0.265041	0.290994	0.124752	0.295172	0.14616	0.535017	0.399484	0.58911	0.545006	0.80108	0.11634	0.213263	0.207014	0.653575	0.404515	0.295818	0.364853	0	0.443676	0.0950239	0.352566	0	0.167848	0.271722	0
	7alfa-OH-3-oxo-4-cholestenoic acid	0.304856	0.204882	0.158394	0.499683	0.382873	0.31202	0.157541	0.0682048	0.110414	0.106703	0.298465	0.941197	0.51863	0.046205	0.38392	0.221295	0.128374	0.246175	0.0619828	0.0708547	0.161656	0.0791041	0.125462	0.889373	0.300504	0.0791337	0.111208	0.186872	0.467834	0.188914	0.256252	0.267343	0.169686	0.515628	0.239248	0.483313	0.43806	0.270486	0.082458	0.083005	0.144751	0.741249	0.399998	0.341895	0.342325	0.429036	0.534976	0.343737
	Dehydrocholic acid	1.03792	0.0306459	0.0183821	0.192311	0.46669	0.0766622	0.105687	0.953484	0.454507	0.559883	0.5362	0.181925	0.235629	0.252893	0.37639	0.721661	0.0682824	1.16382	0.399871	0.0307961	0.560242	0.171225	0.460135	1.31663	0.496198	0.213729	0.118163	0.405853	0.0716708	0.131658	0.181738	3.39335	0.111426	0.0665205	0.0656502	0.0375794	0.58169	0.0438415	0.252206	0.306222	0.151518	0.0303002	0.303836	0.111134	0.0451958	0.755067	0.0337649	0.0961564
	Hyocholic acid	7.63381	0.0933342	0.188095	0.105061	0.0186746	0	0.0358997	0.00923286	0.475123	0.0154332	0.0978862	0	0.110626	0.780914	0.0122706	0.184972	4.09922	0.0257233	0.954173	0.0389303	0.0685097	0.0684971	0.265483	0.125324	1.23435	0.019793	0.305322	0.229536	1.76558	0.0815908	0.0279892	0	0	0	0	0.277879	0.107042	0.127244	0.0155792	0	0.0679689	0.202893	11.6718	0	0	0	0	0.0287506
	3-Oxocholic acid	11.9844	0.0570247	0.162212	0.180141	0.0164987	0.0869959	0.315599	0.160272	0.154457	0.00619034	0.219732	0.0328058	0.032556	1.63102	0.10185	0.490332	0.473859	0.218661	0.216326	0.207853	0.153937	0.0389851	0.335945	0.271559	0.486294	0.0855395	0.104795	0.232467	1.3747	0.00431199	0.436195	0.111421	0.131099	0.154307	0.374123	0.028277	0.213704	0.0599713	0.34413	0.202646	0.154287	0.154542	5.39287	0.148371	0.0911392	0.0959557	0.169645	0.195354
	3beta-OH-5-cholestenoic acid	0.0292107	0.0721908	0.309736	0.431111	0.0827081	0.279484	0.0504294	0.0963981	0.0978106	0.0957844	0.136284	0.254616	0.0273449	0.0399912	0.0854159	0.143639	0	0	0	0	0.115495	0.020339	0.071903	0.298336	0	0.0873138	0.133509	0.0425446	0.145281	0.145393	0.177124	0	0.298076	0.114992	0.0558238	0.4825	0.51784	0.107829	0.0645817	0.0268774	0	0	0	0	0.169709	0	0.15159	0.0537942
	Isodeoxycholic acid	0.0223444	0.0179358	0	0.028322	0.0752607	0.106931	0.0328323	0.041155	0	0	0.124784	0.0572768	0	0.0599688	0.0563128	0.106763	0	0.119476	0.0274019	0.0102202	0.10081	0.0480314	0.077469	0.0638605	0.0351774	0.0639417	0	0	0.589031	0.0804014	0.0678703	0.0291358	0.0709128	0.0592284	0.0543931	0	0.101623	0.0588083	0.24458	0	0.0577185	0.076035	0.0768651	0.108882	0.0900351	0.0627829	0.0642768	0
	12-Ketolithocholic acid	Not detected or not quantifiable	Not detected or not quantifiable	Not detected or not quantifiable	Not detected or not quantifiable	Not detected or not quantifiable	Not detected or not quantifiable	Not detected or not quantifiable	Not detected or not quantifiable	Not detected or not quantifiable	Not detected or not quantifiable	Not detected or not quantifiable	Not detected or not quantifiable	Not detected or not quantifiable	Not detected or not quantifiable	Not detected or not quantifiable	Not detected or not quantifiable	Not detected or not quantifiable	Not detected or not quantifiable	Not detected or not quantifiable	Not detected or not quantifiable	Not detected or not quantifiable	Not detected or not quantifiable	Not detected or not quantifiable	Not detected or not quantifiable	Not detected or not quantifiable	Not detected or not quantifiable	Not detected or not quantifiable	Not detected or not quantifiable	Not detected or not quantifiable	Not detected or not quantifiable	Not detected or not quantifiable	Not detected or not quantifiable	Not detected or not quantifiable	Not detected or not quantifiable	Not detected or not quantifiable	Not detected or not quantifiable	Not detected or not quantifiable	Not detected or not quantifiable	Not detected or not quantifiable	Not detected or not quantifiable	Not detected or not quantifiable	Not detected or not quantifiable	Not detected or not quantifiable	Not detected or not quantifiable	Not detected or not quantifiable	Not detected or not quantifiable	Not detected or not quantifiable	Not detected or not quantifiable
Glycine-conjugated secondary BA	Glycodeoxycholic acid	25.3069	0.296856	2.34453	1.821	0.653102	0.688087	0.319591	0.930953	1.74964	0.649864	1.81829	0.643297	0.785794	8.66435	0.83905	6.64768	1.07842	3.08597	0.681249	2.39527	2.01302	2.02372	1.92637	1.33288	0.976212	1.78276	0.363413	1.66009	5.11847	0.274662	1.48327	2.09887	1.74128	2.10755	3.4495	2.20228	1.08638	0.778101	4.63034	1.66402	3.17032	1.09302	0.651349	0.721123	0.686985	0.656585	1.42357	1.01234
	Glycolithocholic acid	1.23324	0.446383	0.484745	0.629153	0.519655	0.375383	0.362617	0.78407	0.53414	0.479929	0.362661	0.526197	0.436966	4.63256	0.536958	0.468791	0.444114	0.349934	0.521539	0.244775	0.834361	0.457184	2.91278	0.549519	0.373641	0.427079	0.572036	3.41031	2.99481	0.300468	1.47355	1.62705	0.991494	0.565821	0.849846	1.21848	1.33098	0.630297	1.03308	0.435605	0.551203	0.630842	0.523326	1.31421	0.442394	0.515125	1.07019	0.655188
	Glycohyodeoxycholic acid	6.64315	0.00959532	0.00590918	0.368793	0.200976	0.27417	0.120063	0.62596	0.00222759	0.00234218	0.00334699	0.00688036	0.0078516	0.0119909	0.00280513	0.00655772	1.08424	0.00478212	0.00547503	0.00696787	0.15657	0.00523769	4.5943	0.0189308	0.86691	0.198101	0.576658	3.26162	0.0360905	0.00492136	0.0175947	0.300478	0.02203	0.599228	0.223533	0.309166	0.00633495	0.171333	0.361043	0.201477	0.5417	0.0057651	0.00672451	0.00885664	0.398801	0.00202417	0.00256473	0.00925078
	Glycoursodeoxycholic acid	5.52351	0.15225	0.521784	0.25224	0.15675	0.168703	0.108826	0.382523	0.216342	0.107885	0.437694	0.155324	0.103173	1.27576	0.184481	0.132412	0.668209	0.138289	0.797108	0.215077	0.117039	0.247186	4.3736	0.231973	0.708623	0.174119	0.555377	2.99382	0.601107	0.0811994	0.136959	0.181033	0.372046	0.342505	0.191485	0.221273	0.23822	0.150595	0.32937	0.152444	0.447844	0.18104	0.222083	0.192371	0.286715	0.111273	0.138582	0.167323
	Glycoallocholic acid	Not detected or not quantifiable	Not detected or not quantifiable	Not detected or not quantifiable	Not detected or not quantifiable	Not detected or not quantifiable	Not detected or not quantifiable	Not detected or not quantifiable	Not detected or not quantifiable	Not detected or not quantifiable	Not detected or not quantifiable	Not detected or not quantifiable	Not detected or not quantifiable	Not detected or not quantifiable	Not detected or not quantifiable	Not detected or not quantifiable	Not detected or not quantifiable	Not detected or not quantifiable	Not detected or not quantifiable	Not detected or not quantifiable	Not detected or not quantifiable	Not detected or not quantifiable	Not detected or not quantifiable	Not detected or not quantifiable	Not detected or not quantifiable	Not detected or not quantifiable	Not detected or not quantifiable	Not detected or not quantifiable	Not detected or not quantifiable	Not detected or not quantifiable	Not detected or not quantifiable	Not detected or not quantifiable	Not detected or not quantifiable	Not detected or not quantifiable	Not detected or not quantifiable	Not detected or not quantifiable	Not detected or not quantifiable	Not detected or not quantifiable	Not detected or not quantifiable	Not detected or not quantifiable	Not detected or not quantifiable	Not detected or not quantifiable	Not detected or not quantifiable	Not detected or not quantifiable	Not detected or not quantifiable	Not detected or not quantifiable	Not detected or not quantifiable	Not detected or not quantifiable	Not detected or not quantifiable
	Glycodehydrocholic acid	Not detected or not quantifiable	Not detected or not quantifiable	Not detected or not quantifiable	Not detected or not quantifiable	Not detected or not quantifiable	Not detected or not quantifiable	Not detected or not quantifiable	Not detected or not quantifiable	Not detected or not quantifiable	Not detected or not quantifiable	Not detected or not quantifiable	Not detected or not quantifiable	Not detected or not quantifiable	Not detected or not quantifiable	Not detected or not quantifiable	Not detected or not quantifiable	Not detected or not quantifiable	Not detected or not quantifiable	Not detected or not quantifiable	Not detected or not quantifiable	Not detected or not quantifiable	Not detected or not quantifiable	Not detected or not quantifiable	Not detected or not quantifiable	Not detected or not quantifiable	Not detected or not quantifiable	Not detected or not quantifiable	Not detected or not quantifiable	Not detected or not quantifiable	Not detected or not quantifiable	Not detected or not quantifiable	Not detected or not quantifiable	Not detected or not quantifiable	Not detected or not quantifiable	Not detected or not quantifiable	Not detected or not quantifiable	Not detected or not quantifiable	Not detected or not quantifiable	Not detected or not quantifiable	Not detected or not quantifiable	Not detected or not quantifiable	Not detected or not quantifiable	Not detected or not quantifiable	Not detected or not quantifiable	Not detected or not quantifiable	Not detected or not quantifiable	Not detected or not quantifiable	Not detected or not quantifiable
	Glycohyocholic acid	Not detected or not quantifiable	Not detected or not quantifiable	Not detected or not quantifiable	Not detected or not quantifiable	Not detected or not quantifiable	Not detected or not quantifiable	Not detected or not quantifiable	Not detected or not quantifiable	Not detected or not quantifiable	Not detected or not quantifiable	Not detected or not quantifiable	Not detected or not quantifiable	Not detected or not quantifiable	Not detected or not quantifiable	Not detected or not quantifiable	Not detected or not quantifiable	Not detected or not quantifiable	Not detected or not quantifiable	Not detected or not quantifiable	Not detected or not quantifiable	Not detected or not quantifiable	Not detected or not quantifiable	Not detected or not quantifiable	Not detected or not quantifiable	Not detected or not quantifiable	Not detected or not quantifiable	Not detected or not quantifiable	Not detected or not quantifiable	Not detected or not quantifiable	Not detected or not quantifiable	Not detected or not quantifiable	Not detected or not quantifiable	Not detected or not quantifiable	Not detected or not quantifiable	Not detected or not quantifiable	Not detected or not quantifiable	Not detected or not quantifiable	Not detected or not quantifiable	Not detected or not quantifiable	Not detected or not quantifiable	Not detected or not quantifiable	Not detected or not quantifiable	Not detected or not quantifiable	Not detected or not quantifiable	Not detected or not quantifiable	Not detected or not quantifiable	Not detected or not quantifiable	Not detected or not quantifiable
Taurine-conjugated secondary BA	Tauro-alfa-Muricholic acid	0.457764	0.00635368	0.00560324	0.00152598	0.00264156	0.0113091	0.00530622	0.00323233	0.00919419	0.00082989	0.0168884	0.00589527	0.821158	0.62137	0.00249013	0.131782	0.0241568	0.00897287	0.02102	0.00694313	0.042782	0.0537609	0.0129496	0.0236231	0.0365802	0.0128585	0.00309497	0.0127198	0	0.0180722	0.00334409	0.0116717	0.00592723	0.0413298	0.00240624	0.00162277	0.000759027	0.00151562	0.0118604	0.0185606	0.0022337	0.00613329	0.0442681	0.00372664	0.00440623	0.0126677	0.00982121	0.00543045
	Tauro-beta-muricholic acid	0.0248192	0.00310377	0.0378857	0.00178678	0.00423912	0.00198466	0.00527531	0.00286339	0.00597804	0.00390266	0.0110129	0.03089	0	0	0.00140965	0	0.0293608	0.00580238	0.00406104	0.00830695	0.0573325	0.0727353	0.00302302	0.0402361	0.0800097	0.0101453	0.00211926	0.0230266	0	0	0.00601014	0.003691	0.00535535	0.00424699	0.00173984	0.00161908	0.00728535	0.00501549	0.00235632	0.00225161	0.00287508	0.00456055	0.00329045	0.00193397	0.00315443	0.00781002	0.0199113	0.00608628
	Tauro-omega-muricholic acid	0	0.0105124	0.0492014	0.000971417	0.00254917	0.0110392	0.0301798	0.0179869	0.00277225	0.00499368	0.0147139	0	0.845938	0.615774	0	0	0.00520962	0.0128126	0.00318657	0.00266585	0.0348475	0.0523755	0.00273004	0.0260674	0.00187291	0.00392463	0.0224632	0.00220326	0.00175498	0	0.00285568	0.00309359	0.00336645	0.00378669	0.00187003	0.0268303	0.00210851	0.00126581	0.00610198	0.00151512	0.00171956	0	0.00198991	0.00868274	0.0121626	0.0117004	0.0476511	0.00128716
	Tauroallocholic acid	0.099152	0.00773097	0.0152633	0	0.0107833	0.00909584	0.00334277	0.00724465	0.00783836	0	0	0.0117478	0.452883	0.535947	0	0.02705	0.0226472	0.0056641	0.00554109	0.0124703	0.0150139	0.0496194	0.0248669	0.0130965	0.0447619	0	0	0.0158196	0.00887299	0	0.0115845	0.00854638	0.00982933	0.00128279	0.00491076	0	0.00230937	0.014039	0	0.00449594	0	0	0.0393724	0.00464277	0.00364231	0.0203255	0.00604432	0
	Taurodehydrocholic acid	Not detected or not quantifiable	Not detected or not quantifiable	Not detected or not quantifiable	Not detected or not quantifiable	Not detected or not quantifiable	Not detected or not quantifiable	Not detected or not quantifiable	Not detected or not quantifiable	Not detected or not quantifiable	Not detected or not quantifiable	Not detected or not quantifiable	Not detected or not quantifiable	Not detected or not quantifiable	Not detected or not quantifiable	Not detected or not quantifiable	Not detected or not quantifiable	Not detected or not quantifiable	Not detected or not quantifiable	Not detected or not quantifiable	Not detected or not quantifiable	Not detected or not quantifiable	Not detected or not quantifiable	Not detected or not quantifiable	Not detected or not quantifiable	Not detected or not quantifiable	Not detected or not quantifiable	Not detected or not quantifiable	Not detected or not quantifiable	Not detected or not quantifiable	Not detected or not quantifiable	Not detected or not quantifiable	Not detected or not quantifiable	Not detected or not quantifiable	Not detected or not quantifiable	Not detected or not quantifiable	Not detected or not quantifiable	Not detected or not quantifiable	Not detected or not quantifiable	Not detected or not quantifiable	Not detected or not quantifiable	Not detected or not quantifiable	Not detected or not quantifiable	Not detected or not quantifiable	Not detected or not quantifiable	Not detected or not quantifiable	Not detected or not quantifiable	Not detected or not quantifiable	Not detected or not quantifiable
	Taurodeoxycholic acid	5.53691	0.124509	0.139854	0.212523	0.038279	0.048457	0.0790994	0.0755052	0.288793	0.115404	0.148487	0.0854447	0.555664	5.97892	0.0661903	1.00368	0.0944095	0.398381	0.0714381	0.279312	0.255896	0.168229	0.102529	0.0738469	0.248918	0.282112	0.0251228	0.101757	0.665169	0.0843592	0.172563	0.0863667	0.086043	0.213174	0.193912	0.161756	0.405838	0.125362	0.7047	0.391401	0.344018	0.203775	0.693138	0.0670968	0.0235266	0.120393	0.181974	0.18617
	Taurohyocholic acid	0.466596	0	0	0	0	0	0	0	0	0	0	0	0.0916916	0.112007	0	0.0112519	0	0	0.00899038	0	0	0	0	0.0147714	0.187173	0	0	0	0	0	0.0121012	0.00467929	0	0.013923	0.00226446	0.0118322	0	0	0.0120889	0	0.00620073	0	0.00560829	0.00625834	0.00649053	0.00233625	0.00620928	0
	Taurolithocholic acid	2.99178	0.313468	0.0418616	0.0660846	0.0493985	0.0106534	0.0548909	0.221172	0.094286	0.04168	0.0218897	0.0524082	0.817001	2.01258	0.0535101	0.0453764	0.0955475	0.0274821	0.0877979	0.0122405	0.111977	0.0229055	1.03402	0.042822	0.0408726	0.0991744	0.186101	0.847558	1.65272	0.0121305	0.0938288	0.071914	0.0286012	0.0277714	0.0229291	0.0311416	0.0532233	0.0696413	0.212425	0.0728563	0.0880217	0.00775879	0.204975	0.0526866	0.0299292	0.0356021	0.0850933	0.0134722
	total of Tauroursodexycholic acid+Taurohyodeoxycholic acid	2.80107	0.228677	0.232668	0.197703	0.165788	0.166643	0.232202	0.21008	0.212639	0.196196	0.226243	0.20113	0.222275	0.37783	0.190677	0.188954	0.276012	0.231767	0.362941	0.176437	0.1657	0.223797	0.534099	0.179504	0.517378	0.188941	0.275174	0.266561	0.217682	0.188065	0.173241	0.225238	0.197821	0.176934	0.173616	0.197004	0.243677	0.189629	0.226231	0.202765	0.256043	0.165418	0.440507	0.191617	0.20449	0.18711	0.185866	0.202617
Gluconated/sulfated BAs	Chenodeoxycholic acid 24-glucuronide	0.0172313	0.000673669	0.00803799	0.00030712	0.000939003	0.002722	0.000341266	0.00149447	0.00259139	0.00428935	0.00651993	0.000343395	0.00157738	0.000489292	0	0.00152796	0.00526786	0.00181352	0.00663695	0.000122643	0.000580475	0.000494553	0.012848	0.00121837	0.00718512	0.00298426	0.00362889	0.00710611	0.00378579	0.00119366	0.0185973	0.0063593	0.00505188	0.000489759	0.00214965	0.00288477	0.00290522	0.000558867	0.00174844	0.00100852	0.000979447	0.000176017	0.0111221	0.00312447	0.00610351	0.00415946	0.0010632	0.00304781
	Chenodeoxycholic acid 3-glucuronide	Not detected or not quantifiable	Not detected or not quantifiable	Not detected or not quantifiable	Not detected or not quantifiable	Not detected or not quantifiable	Not detected or not quantifiable	Not detected or not quantifiable	Not detected or not quantifiable	Not detected or not quantifiable	Not detected or not quantifiable	Not detected or not quantifiable	Not detected or not quantifiable	Not detected or not quantifiable	Not detected or not quantifiable	Not detected or not quantifiable	Not detected or not quantifiable	Not detected or not quantifiable	Not detected or not quantifiable	Not detected or not quantifiable	Not detected or not quantifiable	Not detected or not quantifiable	Not detected or not quantifiable	Not detected or not quantifiable	Not detected or not quantifiable	Not detected or not quantifiable	Not detected or not quantifiable	Not detected or not quantifiable	Not detected or not quantifiable	Not detected or not quantifiable	Not detected or not quantifiable	Not detected or not quantifiable	Not detected or not quantifiable	Not detected or not quantifiable	Not detected or not quantifiable	Not detected or not quantifiable	Not detected or not quantifiable	Not detected or not quantifiable	Not detected or not quantifiable	Not detected or not quantifiable	Not detected or not quantifiable	Not detected or not quantifiable	Not detected or not quantifiable	Not detected or not quantifiable	Not detected or not quantifiable	Not detected or not quantifiable	Not detected or not quantifiable	Not detected or not quantifiable	Not detected or not quantifiable
	Cholic acid 3-sulfate	1.50659	0.0312078	0.151919	0.275691	0.123448	0.31616	0.134358	0.451864	1.00793	0.474392	0.30583	0.718895	149.219	1.51694	0.455587	0.574451	0.484769	0.246854	0.109457	0.0678105	0.118605	0.411229	0.131816	0.117725	0.594043	0.255379	0.0641505	0.483811	0.253519	0.170454	0.0716122	0.170057	0.98782	0.66083	0.116429	0.20779	0.180208	0.452381	0.22197	0.473855	0.145525	0.42435	0.919401	0.811085	0.03533	0.182909	0.217392	0.249898
	Deoxycholic acid 24-glucuronide	0.0437585	0.00193252	0.0210708	0.000655034	0.00146602	0	0	0.00173581	0.00471554	0	0.00217284	0.0034617	0.0138931	0.00803755	0	0.0177903	0.000894621	0.00372235	0.0153134	0.00317838	0	0.00154716	0.036606	0.0256116	0.00698852	0.00231446	0.0118889	0.0107754	0.0082625	0.00027174	0.0095286	0.00350293	0.00169542	0.00374053	0.00420637	0.00130735	0.0011151	0.000328432	0.0012493	0.00957025	0.006243	0.00137485	0.013236	0.00190453	0	0.00171202	0.000927291	0.00340572
	Deoxycholic acid 3-glucuronide	Not detected or not quantifiable	Not detected or not quantifiable	Not detected or not quantifiable	Not detected or not quantifiable	Not detected or not quantifiable	Not detected or not quantifiable	Not detected or not quantifiable	Not detected or not quantifiable	Not detected or not quantifiable	Not detected or not quantifiable	Not detected or not quantifiable	Not detected or not quantifiable	Not detected or not quantifiable	Not detected or not quantifiable	Not detected or not quantifiable	Not detected or not quantifiable	Not detected or not quantifiable	Not detected or not quantifiable	Not detected or not quantifiable	Not detected or not quantifiable	Not detected or not quantifiable	Not detected or not quantifiable	Not detected or not quantifiable	Not detected or not quantifiable	Not detected or not quantifiable	Not detected or not quantifiable	Not detected or not quantifiable	Not detected or not quantifiable	Not detected or not quantifiable	Not detected or not quantifiable	Not detected or not quantifiable	Not detected or not quantifiable	Not detected or not quantifiable	Not detected or not quantifiable	Not detected or not quantifiable	Not detected or not quantifiable	Not detected or not quantifiable	Not detected or not quantifiable	Not detected or not quantifiable	Not detected or not quantifiable	Not detected or not quantifiable	Not detected or not quantifiable	Not detected or not quantifiable	Not detected or not quantifiable	Not detected or not quantifiable	Not detected or not quantifiable	Not detected or not quantifiable	Not detected or not quantifiable
	Deoxycholic acid 3-sulfate	2.86866	0.0919101	0.677089	0.326373	0.208479	0.221029	0.0796813	0.160858	4.11443	0.120392	0.425815	0.759593	57.5348	1.51739	0.394339	4.57413	0.676592	0.446808	0.280885	0.197714	0.363693	0.486513	0.205708	0.241835	1.21725	1.12052	0.103524	1.20961	0.19913	0.07278	0.686321	0.202896	0.843301	0.0991943	0.212321	4.99046	1.18958	0.721184	0.972229	1.35601	0.500147	0.248584	8.48925	0.336517	0.423268	0.30148	0.844214	0.363669
	Glycochenodeoxycholic acid 3-sulfate	5.61908	0.00919798	0.108521	0.0514478	0.0341981	0.0158389	0.00981895	0.017228	0.0394025	0.0333062	0.120754	0.049325	0.137556	1.41194	0.0426197	0.0515148	0.0867894	0.0294476	0.0585813	0.0214625	0.0341368	0.112569	0.182185	0.064262	0.189192	0.0629744	0.0226876	0.177545	0.0658002	0.0198562	0.0104229	0.0227078	0.0508374	0.0532928	0.00426179	0.0279585	0.0117976	0.028268	0.0366925	0.0213946	0.0159206	0.00434906	0.918889	0.0207627	0.0246443	0.0104167	0.0281194	0.000687739
	Glycocholic acid 3-sulfate	0.535521	0.00954355	0.0448289	0.00535528	0.00926415	0.014417	0.0104057	0.0223067	0.00481919	0.0123909	0.0370091	0.0100185	0.000928954	0.0462139	0.0126298	0.0054964	0.0423027	0.00735414	0.0619619	0.00307897	0.00209402	0.00806473	0.0989932	0.0125	0.11532	0.00583574	0.00640434	0.189589	0.0206764	0.00432187	0.0139288	0.0109731	0.0212607	0.0128786	0.00173118	0.0230631	0.028306	0.00941032	0.00749181	0.00795944	0.0056806	0.0757483	0.510693	0.0217867	0.0177267	0.00734936	0.00599296	0.0033398
	Glycodeoxycholic acid 3-sulfate	4.39145	0.00587358	0.146931	0.0613261	0.0573554	0.0202429	0.0086021	0.0180257	0.113754	0.0499506	0.143054	0.0556998	0.0686717	4.51775	0.0747866	0.398092	0.0482358	0.0725107	0.0661573	0.0396168	0.122507	0.106631	0.0639791	0.108819	0.246059	0.0960341	0.0129538	0.15366	0.192663	0.0121589	0.0170787	0.0174077	0.0721108	0.054907	0.0216803	0.0685989	0.0131077	0.0357141	0.162686	0.0275168	0.0540469	0.0481461	1.77287	0.0200437	0.065867	0.0281015	0.0250892	0.00934385
	Glycolithocholic acid 3-sulfate	32.6516	0.792315	1.85487	2.00646	1.65447	0.562377	0.324122	1.47479	1.63092	1.27462	0.930909	1.25745	2.62414	21.246	1.6504	2.16658	2.27728	0.390511	1.35349	0.987327	3.8323	1.40934	35.6857	3.39702	1.57703	2.63968	0.45205	29.1962	41.0911	0.223866	0.974501	0.271296	1.10195	0.297884	0.139827	1.09481	0.546353	1.06483	3.50917	0.563996	0.710816	0.143073	42.5454	0.897955	1.24954	0.578196	1.74419	0.223819
	Glycoursodeoxycholic acid 3-sulfate	0.44937	0.00800825	0.0376172	0.00449376	0.00777379	0.0120977	0.00873174	0.0187182	0.00404391	0.0103975	0.0310553	0.00840679	0.00077951	0.0387793	0.010598	0.00461218	0.0354973	0.00617105	0.0519939	0.00258364	0.00175715	0.00676733	0.0830678	0.0104891	0.0967683	0.00489692	0.00537405	0.159089	0.0173501	0.0036266	0.011688	0.00920784	0.0178404	0.0108068	0.00145268	0.0193529	0.0237523	0.00789645	0.00628658	0.00667898	0.00476674	0.0635624	0.428536	0.0182818	0.014875	0.00616705	0.00502885	0.00280251
	Lithocholic acid 3-glucuronide	0.0389642	0.00201745	0.0051291	0.0131349	0.00505723	0.00550971	0.00276835	0.00694387	0.00216041	0.010754	0.00224845	0.0136039	0.0105657	0.0355617	0.00539594	0.00510879	0.0140899	0.00101854	0.00972147	0.00548548	0.0265315	0.0139253	0.0762978	0.0157412	0.00734716	0.0140374	0.01309	0.0824851	0.0919861	0.00280491	0.0544459	0.0261632	0.00451825	0.012765	0.00920124	0.027236	0.0171041	0.0102629	0.0233841	0.00168351	0.00909809	0.00353893	0.0395412	0.0112138	0.00845335	0.015982	0.00356959	0.00657937
	Lithocholic acid 3-sulfate	81.8577	0.999894	6.51949	3.6386	2.30286	0.970905	1.1377	2.92994	8.9528	1.39607	2.88954	2.04132	202.214	14.5139	2.94117	6.27101	26.1135	0.721626	2.40584	0.680833	7.15105	1.54487	13.6448	1.91695	8.35228	10.4788	0.582218	23.6456	15.9224	0.275255	9.25333	0.231057	4.58652	0.942491	0.231763	20.5305	0.401218	3.70859	4.59516	3.77678	1.85648	0.0685909	71.4285	3.95356	3.69049	1.18952	6.80178	0.719203
[truncated: 39 more columns]

## Sheet: Bile Acid Conc. Wet Fecal Mass
Bile acid concentrations in nmol/g WET fecal mass:
	Sample_ID	066_DX406	067_DX408	068_DX410	072_DX418	075_DX423	077_DX426	078_DX427	079_DX428	080_DX430	085_DX436	086_DX440	087_DX441	088_DX442	089_DX443	090_DX444	091_DX445	062_DX401	063_DX402	064_DX403	065_DX404	069_DX413	071_DX415	073_DX421	076_DX424	081_DX432	082_DX433	083_DX434	084_DX435	092_DX446	093_DX450	001_DX056	007_DX098	015_DX125	017_DX136	019_DX139	023_DX146	024_DX147	025_DX148	028_DX204	029_DX206	035_DX226	042_DX245	005_DX092	012_DX122	018_DX138	020_DX141	027_DX202	033_DX220
	Paricipant Study ID	DX406	DX408	DX410	DX418	DX423	DX426	DX427	DX428	DX430	DX436	DX440	DX441	DX442	DX443	DX444	DX445	DX401	DX402	DX403	DX404	DX413	DX415	DX421	DX424	DX432	DX433	DX434	DX435	DX446	DX450	DX056	DX098	DX125	DX136	DX139	DX146	DX147	DX148	DX204	DX206	DX226	DX245	DX092	DX122	DX138	DX141	DX202	DX220
	Sex	F	F	F	F	F	F	F	F	F	F	F	F	F	F	F	F	M	M	M	M	M	M	M	M	M	M	M	M	M	M	F	F	F	F	F	F	F	F	F	F	F	F	M	M	M	M	M	M
	Age (years)	10	12	13	11	15	14	14	14	15	13	13	14	14	14	15	14	11	12	13	12	12	10	13	15	16	14	14	14	13	14	7	15	12	14	12	13	11	9	12	12	14	15	7	14	12	12	12	12
	District	Mayuge	Mayuge	Mayuge	Mayuge	Mayuge	Mayuge	Mayuge	Mayuge	Mayuge	Mayuge	Mayuge	Mayuge	Mayuge	Mayuge	Mayuge	Mayuge	Mayuge	Mayuge	Mayuge	Mayuge	Mayuge	Mayuge	Mayuge	Mayuge	Mayuge	Mayuge	Mayuge	Mayuge	Mayuge	Mayuge	Mayuge	Mayuge	Mayuge	Mayuge	Mayuge	Mayuge	Mayuge	Mayuge	Mayuge	Mayuge	Mayuge	Mayuge	Mayuge	Mayuge	Mayuge	Mayuge	Mayuge	Mayuge
	Region	Igeyero	Igeyero	Igeyero	Igeyero	Igeyero	Igeyero	Igeyero	Igeyero	Igeyero	Igeyero	Igeyero	Igeyero	Igeyero	Igeyero	Igeyero	Igeyero	Igeyero	Igeyero	Igeyero	Igeyero	Igeyero	Igeyero	Igeyero	Igeyero	Igeyero	Igeyero	Igeyero	Igeyero	Igeyero	Igeyero	Bugoto	Bugoto	Bwondha	Bwondha	Bwondha	Bwondha	Bwondha	Bwondha	Musubi	Musubi	Musubi	Musubi	Bugoto	Bwondha	Bwondha	Bwondha	Musubi	Musubi
	Heminth infection status group	Negative	Negative	Negative	Negative	Negative	Negative	Negative	Negative	Negative	Negative	Negative	Negative	Negative	Negative	Negative	Negative	Negative	Negative	Negative	Negative	Negative	Negative	Negative	Negative	Negative	Negative	Negative	Negative	Negative	Negative	Schisto	Schisto	Schisto	Schisto	Schisto	Schisto	Schisto	Schisto	Schisto	Schisto	Schisto	Schisto	Schisto	Schisto	Schisto	Schisto	Schisto	Schisto
	Schistosoma # eggs per gram feces (epg) (Day 1)	0	0	0	0	0	0	0	0	0	0	0	0	0	0	0	0	0	0	0	0	0	0	0	0	0	0	0	0	0	0	216	512	208	104	40	80	1840	472	1504	72	640	184	224	120	272	24	984	1040
	Schistosoma epg (Day 2)	0	0	0	0	0	0	0	0	0	0	0	0	0	0	0	0	0	0	0	0	0	0	0	0	0	0	0	0	0	0	0	968	296	152	48	8	3336	296	200	0	24	56	224	8	600	0	1192	1176
	Schistosoma Average	0	0	0	0	0	0	0	0	0	0	0	0	0	0	0	0	0	0	0	0	0	0	0	0	0	0	0	0	0	0	108	740	252	128	44	44	2588	384	852	36	332	120	224	64	436	12	1088	1108
	Hookworm epg (Day 1)	0	0	0	0	0	0	0	0	0	0	0	0	0	0	0	0	0	0	0	0	0	0	0	0	0	0	0	0	0	0	0	0	0	0	0	0	0	0	0	0	0	0	0	0	0	0	0	0
	Hookworm (Day 2)	0	0	0	0	0	0	0	0	0	0	0	0	0	0	0	0	0	0	0	0	0	0	0	0	0	0	0	0	0	0	0	0	0	0	0	0	0	0	0	0	0	0	0	0	0	0	0	0
	Hookworm Average	0	0	0	0	0	0	0	0	0	0	0	0	0	0	0	0	0	0	0	0	0	0	0	0	0	0	0	0	0	0	0	0	0	0	0	0	0	0	0	0	0	0	0	0	0	0	0	0
	Ascaris epg (Day 1)	0	0	0	0	0	0	0	0	0	0	0	0	0	0	0	0	0	0	0	0	0	0	0	0	0	0	0	0	0	0	0	0	0	0	0	0	0	0	0	0	0	0	0	0	0	0	0	0
	Ascaris epg (Day 2)	0	0	0	0	0	0	0	0	0	0	0	0	0	0	0	0	0	0	0	0	0	0	0	0	0	0	0	0	0	0	0	0	0	0	0	0	0	0	0	0	0	0	0	0	0	0	0	0
	Ascaris Average	0	0	0	0	0	0	0	0	0	0	0	0	0	0	0	0	0	0	0	0	0	0	0	0	0	0	0	0	0	0	0	0	0	0	0	0	0	0	0	0	0	0	0	0	0	0	0	0
	Trichuris epg (Day 1)	0	0	0	0	0	0	0	0	0	0	0	0	0	0	0	0	0	0	0	0	0	0	0	0	0	0	0	0	0	0	0	0	0	0	0	0	0	0	0	0	0	0	0	0	0	0	0	0
	Trichuris epg (Day 2)	0	0	0	0	0	0	0	0	0	0	0	0	0	0	0	0	0	0	0	0	0	0	0	0	0	0	0	0	0	0	0	0	0	0	0	0	0	0	0	0	0	0	0	0	0	0	0	0
	Trichuris Average	0	0	0	0	0	0	0	0	0	0	0	0	0	0	0	0	0	0	0	0	0	0	0	0	0	0	0	0	0	0	0	0	0	0	0	0	0	0	0	0	0	0	0	0	0	0	0	0
	Total Bile Acids	1057.62	761.001	895.925	1345.31	675.835	668.977	939.905	1333.72	813.676	808.048	194.206	636.095	167.336	1121.01	654.75	184.98	834.384	588.455	227.644	133.458	526.677	501.369	319.763	579.928	481.805	292.249	583.592	299.207	1419.53	395.27	1006.73	2457.27	1581.98	1755.91	1079.28	1122.99	1740.69	390.89	381.464	212.199	336.79	1322.39	1232.51	972.462	197.56	299.971	1172.45	1495.35
	Unconjugated secondary BAs	806.036	749.172	880.313	1338.89	672.944	664.272	929.363	1315.21	776.745	803.824	185.217	632.237	107.692	871.32	649.538	164.462	766.753	575.054	210.921	125.397	508.683	496.444	257.842	554.651	455.078	286.77	556.588	263.717	1358.43	391.615	998.814	2451.08	1573.99	1731.73	1075.89	1115.78	1731.8	387.692	373.4	208.067	315.302	1315.72	972.527	966.475	189.038	297.671	1167.5	1493.21
	Total of 3 most abundant unconjugated secondary BA (lithocholic acid, deoxycholic acid, isolithocholic acid)	529.914	650.184	770.072	1226.79	541.191	598.804	724.355	1194.73	653.665	697.806	170.179	568.226	103.086	691.035	548.681	145.02	674.557	470.955	188.051	115.624	460.859	432.279	232.063	483.157	410.628	265.279	499.696	202.577	1214.65	355.647	831.38	2282.16	1358.85	1625.23	943.677	982.551	1482.42	260.721	299.284	150.425	284.222	970.569	796.184	874.842	144.941	248.562	1024.29	1183.74
	Unconjugated primary BAs	147.376	10.2828	9.70262	1.70041	1.00898	2.44623	8.21961	14.2785	32.3618	2.05314	4.30711	1.38637	4.08091	162.083	2.96558	16.8875	57.2078	7.35533	15.1499	6.73109	11.6926	0.755136	46.0206	22.7825	23.4404	2.03599	26.1688	23.666	49.3201	2.52129	5.08197	3.82672	4.86606	19.4308	1.74015	1.46267	5.88964	1.0479	3.42122	1.78654	18.5205	4.45227	236.514	3.74271	6.50351	1.0292	2.10248	0.846236
	Glycine-conjugated primary BAs	52.3788	0.414952	2.63418	1.86014	0.559418	1.15307	0.931262	1.87732	0.875772	0.867344	2.99098	0.988697	2.33641	56.4877	0.645345	1.38337	3.13834	3.64406	0.71444	0.741376	2.53868	2.72228	6.74211	1.22821	1.01391	1.08765	0.326306	2.35593	1.86796	0.538312	0.26207	0.678543	0.693361	2.71928	0.483957	0.545861	0.956061	0.567021	1.97575	0.686815	1.55339	0.885216	0.283508	0.412753	0.679324	0.457892	0.319298	0.28183
	Glycine-conjugated secondary BAs	7.43556	0.230829	0.745254	0.798167	0.296247	0.346503	0.288999	0.681183	0.457617	0.265752	0.463121	0.263163	0.165543	2.84127	0.307615	0.622084	0.684157	0.958957	0.20251	0.255781	0.660516	0.431489	1.8008	0.292921	0.328334	0.309323	0.222204	1.54344	1.22595	0.148948	0.518358	1.10468	0.639783	0.914582	0.839185	0.638376	0.75532	0.299252	0.872155	0.390687	0.630424	0.575963	0.248355	0.435224	0.292921	0.214189	0.495091	0.42439
	Taurine-conjugated primary BAs	17.0475	0.225416	0.289053	0.282197	0.121366	0.207372	0.427858	0.263674	0.218036	0.234838	0.286209	0.171917	1.4748	17.5422	0.13183	0.298109	0.264001	0.740376	0.1527	0.108507	0.491099	0.267372	0.58371	0.10442	0.421842	0.215443	0.094123	0.213946	0.217971	0.201186	0.116934	0.215302	0.141944	0.447576	0.122146	0.130484	0.400183	0.168779	0.324384	0.162686	0.246742	0.315833	0.196641	0.144694	0.10563	0.144949	0.11402	0.136497
	Taurine-conjugated secondary BAs	2.37783	0.177085	0.11596	0.124901	0.052974	0.05962	0.130144	0.134582	0.113656	0.077797	0.077581	0.076579	0.472458	1.99769	0.06184	0.120731	0.114342	0.185117	0.057054	0.044538	0.144663	0.101572	0.223577	0.056842	0.129922	0.071537	0.05525	0.173022	0.356724	0.068167	0.079223	0.109012	0.068942	0.122054	0.071852	0.069765	0.202938	0.070297	0.161389	0.110483	0.093822	0.116855	0.253603	0.06551	0.046451	0.06633	0.101947	0.09552
	Gluconated/sulfated bile acids	24.9691	0.497976	2.12578	1.65909	0.852711	0.49256	0.544481	1.27655	2.9036	0.725781	0.864585	0.971887	51.1139	8.73791	1.09947	1.2064	6.22226	0.516546	0.446351	0.179559	2.46625	0.647543	6.55023	0.811794	1.39279	1.75904	0.13735	7.53819	8.10717	0.177181	1.85284	0.255105	1.57404	0.543744	0.132619	4.36128	0.685385	1.0445	1.30924	0.994644	0.442894	0.326012	22.4871	1.1863	0.893551	0.387706	1.81835	0.364945
Primary BA precursors	DHCA	0.289284	0.349146	0.54173	0.609808	0.503858	0.317437	0.336254	0.522523	0.691346	0.333783	0.316642	0.537297	0.061743	1.15393	0.528454	0.389933	0.699466	0.154233	0.093357	0.067089	0.253111	0.295469	0.457988	0.43153	0.090796	0.11872	0.097991	0.591628	0.641396	0.113631	0.604419	0.653961	1.01869	0.491273	0.237878	0.584115	0.808823	0.448161	0.284281	0.200738	0.172402	0.340745	0.351243	0.669558	0.375336	0.276247	1.06438	0.348446
	THCA	3.2608	0.14891	0.175106	0.547602	0.098148	1.78439	0.297952	0.314206	1.64529	0.145064	0.257201	0.685446	0.227653	1.15966	0.224204	0.736296	0.70601	0.330364	0.187612	0.277283	0.136368	0.153467	0.088382	3.69446	1.3671	0.227436	0.115439	0.148851	0.890998	0.08378	0.407631	1.58302	1.08388	0.259697	0.905261	0.207328	0.206565	0.296429	0.098587	0.386915	0.185779	0.163646	2.78117	1.61625	0.322046	0.100722	0.217348	0.770206
Gycline-conjugated primary BA	Glycochenodeoxycholic acid	48.2774	0.23411	2.06611	1.58297	0.307516	0.615936	0.76988	1.31995	0.622629	0.532175	2.19412	0.585167	1.1012	24.3443	0.356258	0.441268	2.88427	1.9085	0.571354	0.574297	0.939609	2.09061	6.24522	0.859134	0.76216	0.750541	0.264172	2.0287	1.31229	0.322242	0.179128	0.510895	0.472103	1.46602	0.3356	0.42545	0.728801	0.427842	1.21283	0.48707	1.04475	0.503	0.185349	0.298866	0.401041	0.270642	0.207044	0.167245
	Glycocholic acid	4.10139	0.180842	0.568069	0.277173	0.251902	0.537132	0.161382	0.557375	0.253143	0.335169	0.796862	0.40353	1.23521	32.1433	0.289087	0.942102	0.254075	1.73556	0.143086	0.167079	1.59907	0.631675	0.496887	0.369078	0.25175	0.337105	0.062134	0.327227	0.555665	0.21607	0.082942	0.167648	0.221258	1.25326	0.148357	0.120411	0.22726	0.139179	0.762924	0.199745	0.508643	0.382216	0.098159	0.113887	0.278283	0.18725	0.112254	0.114585
Taurine-conjugated primary BAs	Taurocholic acid	1.07788	0.066627	0.065041	0.08511	0.044023	0.08321	0.079581	0.068895	0.05826	0.098357	0.072795	0.058031	1.07862	8.76067	0.045447	0.206409	0.041505	0.434702	0.028419	0.037317	0.328325	0.074898	0.039309	0.040726	0.055745	0.064851	0.019386	0.042639	0.065523	0.064166	0.041685	0.055284	0.043705	0.244471	0.036671	0.045	0.130646	0.052164	0.123166	0.05775	0.086502	0.169562	0.063549	0.039801	0.037956	0.058774	0.042711	0.05292
	Taurochenodexycholic acid	15.9697	0.158789	0.224012	0.197087	0.077343	0.124162	0.348277	0.194779	0.159776	0.136481	0.213414	0.113886	0.396186	8.78156	0.086383	0.0917	0.222496	0.305674	0.124281	0.07119	0.162774	0.192474	0.544401	0.063694	0.366097	0.150592	0.074737	0.171307	0.152448	0.13702	0.075249	0.160018	0.098239	0.203105	0.085475	0.085484	0.269537	0.116615	0.201218	0.104936	0.16024	0.146271	0.133092	0.104893	0.067674	0.086175	0.071309	0.083577
Unconjugated primary BAs	Chenodeoxycholic acid	129.897	10.0524	7.65195	1.39828	0.512073	1.0857	7.56011	13.0944	30.8237	0.937165	2.72584	0.885688	1.36659	59.9329	1.70497	9.43342	50.1762	3.15864	13.6288	4.53457	9.17587	0.400567	44.908	21.7817	17.1385	1.65766	26.0717	22.7899	39.8581	2.20131	3.1864	2.90591	2.32742	11.6469	1.03789	0.900149	4.29026	0.516502	1.9847	0.947178	7.46409	1.15501	142.784	2.663	5.46734	0.473741	1.53396	0.486407
	Cholic acid	17.4788	0.230431	2.05068	0.302124	0.49691	1.36054	0.659496	1.18412	1.53804	1.11597	1.58128	0.500681	2.71432	102.151	1.26061	7.4541	7.03165	4.19668	1.52111	2.19652	2.51673	0.354569	1.11251	1.00078	6.3019	0.378324	0.097032	0.876056	9.46203	0.319988	1.89557	0.920814	2.53863	7.78385	0.702256	0.562523	1.59938	0.531398	1.43652	0.839361	11.0564	3.29727	93.7296	1.0797	1.03616	0.555463	0.568524	0.359829
Unconjugated secondary BAs (that have not been gluconated/sulfated)	Lithocholic acid	320.963	379.715	472.514	611.501	280.442	353.773	432.222	870.067	274.464	443.165	135.882	389.455	98.3953	291.926	252.229	55.9613	455.517	239.964	87.7466	56.4726	292.653	193.892	162.09	279.03	237.544	184.717	399.099	167.431	488.898	264.695	444.017	1176.99	583.202	658.015	345.03	467.32	1019.36	185.991	196.889	77.4831	163.35	590.311	278.71	552.638	106.132	159.972	563.097	623.545
	Deoxycholic acid	192.809	139.011	125.971	422.234	201.411	133.513	212.484	127.866	338.003	126.189	8.63616	85.4325	3.30802	359.037	233.775	80.4863	148.195	168.263	82.9576	35.2964	101.935	130.071	7.45231	113.301	118.328	38.2401	37.2184	7.57837	626.812	19.6017	293.954	842.918	624.235	819.67	519.54	410.222	261.659	25.3088	56.2838	52.744	85.7763	296.648	498.502	164.32	14.0701	48.6972	351.073	424.856
	Isolithocholic acid	16.1422	131.458	171.588	193.056	59.3378	111.517	79.6485	196.794	41.1978	128.452	25.6604	93.3376	1.38275	40.0719	62.6775	8.57233	70.8453	62.7283	17.3472	23.8548	66.2709	108.317	62.5201	90.8254	54.7568	42.3215	63.3788	27.5674	98.9421	71.3506	93.4087	262.243	151.409	147.542	79.1068	105.009	201.4	49.4207	46.1119	20.1983	35.0959	83.6088	18.9723	157.884	24.7383	39.8928	110.115	135.337
	7-Ketolithocholic acid	129.633	33.4561	14.6364	23.8904	71.4197	28.6877	162.295	34.2659	74.9696	27.9761	2.26071	7.00848	0.565069	134.484	59.8035	7.50473	22.5861	53.6369	7.97837	2.06053	20.5126	28.8944	2.82199	21.3386	25.45	8.65511	27.2213	10.862	82.7438	3.30624	98.2161	29.6456	20.2358	23.2192	62.9946	47.797	39.7383	2.75173	26.639	17.1786	6.63908	181.273	19.0822	6.85465	1.07432	1.63847	46.2766	141.566
	Alloisolithocholic acid	0.16782	32.9037	55.4718	38.6775	9.65335	3.30713	6.69362	36.6911	4.39236	24.3619	1.2484	14.2072	0.012389	4.53934	9.06258	1.24527	3.16418	7.9923	0.460174	0.253557	7.08973	9.0579	6.0708	10.523	2.05115	0.799016	1.28057	1.21583	8.47898	8.8562	18.2137	65.3201	102.986	18.8194	13.7219	35.6333	119.229	91.2938	8.35712	13.758	8.88458	62.2247	0.271823	32.0318	29.1995	30.1413	32.1694	40.593
	Hyodeoxycholic acid	3.29612	14.8433	17.3023	22.334	10.8795	4.74134	9.67588	9.4596	13.3137	12.0244	1.05445	9.48001	0.089598	11.8166	11.2319	5.19583	1.9601	10.5125	0.680957	0.996581	3.52746	15.6621	1.21986	16.251	1.76669	0.97603	0.065551	0.04723	19.88	2.8087	7.38737	32.9268	65.5306	34.6582	35.8824	21.999	27.0399	10.2862	3.84554	8.2509	4.17561	17.2598	1.0366	14.6651	3.3647	5.63231	14.6031	49.8865
	Dehydrolithocholic acid	18.6657	9.43938	10.4606	17.561	16.0143	12.7584	16.3898	28.1723	11.5387	34.1006	2.19997	4.12055	1.34302	6.6586	13.6209	1.05289	2.7917	18.9837	2.61898	1.67457	6.99678	5.4362	5.89498	6.54596	3.89042	6.22555	13.0259	33.4825	13.744	3.8537	36.3418	24.0607	8.91626	10.6492	10.5711	16.3902	50.2613	15.0069	31.0805	13.9469	4.70671	75.106	0.86949	19.6572	3.13011	5.95164	39.7534	65.7789
	Ursodeoxycholic acid	38.0273	0	0	0	16.4856	0.858296	3.659	1.84455	2.60512	0	2.10895	0	0.113166	5.2675	0	0	40.8408	0	7.67662	1.85576	1.02395	0	3.30001	4.15194	6.17928	1.51402	10.1826	8.87952	6.33004	0.245749	0.640761	0	0	0	0	0	0	0	0.237606	0	0.47721	0	98.7817	1.44961	1.07355	0	0	0
	Ursocholic acid	32.8305	0.36951	0.719439	0.270202	1.33951	8.86898	0.319509	0.439061	2.34978	0.367048	1.36059	19.5941	0.430673	1.80001	1.20298	1.72232	5.8687	2.1259	0.48975	1.03836	0.780148	0.394282	1.82509	5.62168	0.698977	0.513502	0.065549	0.838432	1.38482	0.405542	0	2.44759	1.26905	2.49172	1.51165	1.27337	0.531544	0.784391	0.900565	0.949447	2.93587	0.409455	33.7488	3.7676	1.37474	0.656095	0.561646	2.09843
	12-Ketochenodeoxycholic acid	0.382241	1.87587	2.53047	2.67507	1.69078	1.54212	0.835769	1.84403	1.57586	1.47837	1.18498	2.86702	0.516139	0.216192	1.70041	0.426895	2.31964	1.33595	0.127376	0.057843	1.41415	1.95183	0.796606	1.11218	0.594146	0.525194	0.242795	0.289371	0.550342	2.06777	1.58994	5.30883	3.28831	4.42582	1.02023	3.18459	2.0945	2.16364	0.340447	1.09282	0.705248	4.01348	1.11381	3.36506	1.09403	1.11105	2.0182	2.02308
	Apocholic acid	32.4551	0.779153	0.874617	0.323924	0.359446	0.112543	0.63312	1.50509	2.52489	0.402238	0.364448	0.395395	0.127804	4.79375	0.365059	0.160055	3.89262	0.882171	1.54373	0.582518	0.821439	0.078183	1.65431	1.18578	0.989706	0.509845	3.95846	4.14733	4.82828	0.261205	0.591087	0.484975	0.287529	0.750935	0.282645	0.242051	1.67581	0.181889	0.388634	0.466833	0.236849	0.744683	5.50132	0.327627	0.381945	0.097297	0.240551	1.26654
	Dioxolithocholic acid	0.66867	2.09647	3.8597	1.57163	0.65337	1.53704	1.69785	2.22203	3.4387	1.41924	0.782684	1.32086	0.320679	0.516928	0.667048	0.216073	3.82692	5.17279	0.115331	0.261888	2.45169	0.949319	0.869455	0.514756	0.782112	0.514508	0.012686	0.283918	0.07878	12.0807	0.967457	0.869471	4.10145	2.17716	1.72535	1.39624	0.478853	1.86628	0.174766	0.159442	0.280955	0.777861	0.860346	4.72213	1.02885	1.55499	0.907965	1.25174
	Allocholic acid	6.40632	0.794072	0.75424	0.996193	0.571433	0.72782	0.767745	0.799342	2.43796	0.837285	0.820657	1.02699	0.578646	1.77684	0.641717	0.450133	0.696369	0.746931	0.136589	0.215401	0.693709	0.455035	0.133418	1.3052	0.307176	0.237323	0.067172	0.147984	0.740355	0.456528	0.825846	1.77257	1.61237	3.52416	0.882852	0.853857	0.782057	0.259332	0.350318	0.308995	0.56817	0.585323	4.62775	1.00113	0.267551	0.545852	1.43162	1.24361
	Murocholic acid	0.877219	0.603776	1.13286	1.24848	0.619889	0.352233	0.381776	1.2506	1.21664	1.01531	0.231514	1.44952	0.025977	0.714954	0.649365	0.340127	0.629254	0.329655	0.041259	0.163277	0.459349	0.333399	0.235414	0.928889	0.146475	0.191965	0.121896	0.162731	1.263	0.330772	0.430974	1.46528	2.65608	1.20366	1.30325	1.59357	2.19462	0.442719	0.372082	0.474992	0.32962	0.821116	0.316036	1.38667	0.228275	0.171243	1.03851	1.54462
	3beta,7alfa-DiOH-5-cholestenoic acid	0.445014	0.915801	1.24644	0.814569	0.972534	0.913554	0.619962	0.6884	0.975041	0.646908	0.556869	1.23287	0.082775	0.26696	0.685733	0.30426	0.72138	0.293414	0.28067	0.10143	0.834661	0.367527	0.331559	0.350097	0.398774	0.327914	0.361738	0.258896	0.937955	0.554224	0.649779	1.41618	1.92078	1.58726	0.932606	0.960752	2.04414	0.677255	0.320651	0.256961	0.30919	0.493973	0.596182	0.76206	0.90768	0.420466	1.17594	0.400117
	Nordeoxycholic acid	0.014391	0.351181	0.329427	0.723938	0.382534	0.021175	0.322142	0.429861	0.115252	0.195368	0.012505	0.128835	0.00183	0.170485	0.444933	0.176309	0.160871	0.399852	0.047542	0.005686	0.430035	0.343144	0.126987	0.075591	0.139048	0.07214	0.006396	0.023018	0.433348	0.204896	0.383097	1.29281	1.01736	1.42706	0.5863	0.97712	0.273845	0.219289	0.278806	0.1374	0.025798	0.280553	0.080578	0.116305	0.153592	0.198145	1.45481	0.21958
	7-Ketodeoxycholic acid	6.88923	0.095197	0.249812	0.123592	0.139367	0.112111	0.078514	0.10229	0.272825	0.156121	0.190347	0.151254	0.118509	5.9356	0.241613	0.262867	0.868043	0.368139	0.342616	0.34689	0.169486	0.063888	0.088881	0.232087	0.379012	0.02883	0.020018	0.100366	1.19766	0.077091	0.380958	0.18957	0.177939	0.395087	0.15916	0.164841	0.403775	0.084453	0.406594	0.26479	0.275133	0.266993	4.30479	0.160201	0.100566	0.049623	0.131743	0.587265
	Norursodeoxycholic acid	0.076503	0.0471	0.089407	0.092085	0.004185	0.148603	0.205089	0.092873	0.125324	0.117204	0.100832	0.057902	0.009983	0.016306	0.001915	0.040517	0.248997	0.495854	0.009807	0.006113	0.125958	0.037836	0.097483	0.047503	0.133217	0.150107	0.011175	0.105397	0.22023	0.082598	0.291898	0.030554	0.43622	0.219296	0.136555	0.154674	0.803213	0.68065	0.148677	0.128577	0.053298	0.283385	0.370555	0.477527	0.532033	0.557368	0.816512	0.405566
	alfa-Muricholic acid	0.494107	0.084844	0.041213	0.078226	0.116286	0.047375	0.093933	0.054502	0.239961	0.141505	0.012231	0.033208	0.016139	0.473438	0.130963	0.064184	0.063172	0.09386	0.030039	0.025735	0.071294	0.038483	0.024941	0.079896	0.054624	0.019704	0.009843	0.015815	0.128674	0.048402	0.108184	0.295951	0.145451	0.489863	0.122591	0.177213	0.066656	0.036395	0.06634	0.052473	0.065562	0.086136	0.64025	0.069526	0.013927	0.075463	0.253324	0.202978
	Norcholic acid	0.270904	0.040387	0.028317	0.004461	0.01097	0.244393	0.004566	0.039768	0.624979	0.264894	0.130899	0.185393	0.092029	0.09911	0.014167	0.025137	0.336998	0.088015	0.055663	0.046659	0.01667	0.007838	0.001546	0.557521	0.053107	0.088205	0.070722	0.046646	0.06539	0.007546	0.035661	0.015521	0.034658	0.039252	0.018205	0.074696	0.23527	0.003222	0.003991	0.013832	0.260858	0.006926	0.515887	0.374289	0.019733	0.00396	0.026145	0.093066
	beta-Muricholic acid	0.349116	0.031863	0.095522	0.059904	0.097262	0.046367	0.065773	0.020228	0.039017	0.139419	0.075111	0.062136	0.029565	0.147676	0.109729	0.054742	0.036066	0.017794	0.04373	0.02077	0.082176	0.024631	0.029898	0.14801	0.081553	0.034873	0.02162	0.035131	0.05458	0.075477	0.079704	0.091919	0.093506	0.037731	0.100046	0.080816	0.420232	0.024341	0.012643	0.022636	0.040082	0.019914	0.283834	0.076344	0.027473	0.034453	0.098324	0.077561
	omega-Muricholic acid	0.112115	0.025573	0.065554	0.14627	0.071819	0.181968	0.017133	0.112736	0.049487	0.139808	0.069449	0.208053	0.010899	0.034935	0.082494	0.008642	0.078692	0.037977	0.007499	0.017685	0	0.001218	0.023192	0.080671	0.03485	0.026861	0.030467	0.028163	0.023495	0.011416	0.010233	0.153091	0.116513	0.13118	0.083259	0.027656	0.365008	0.023623	0.012944	0.02166	0.03305	0	0.16611	0.160732	0.005725	0.016963	0.027542	0.063001
	6,7-Diketolithocholic acid	0.024219	0.113495	0.166184	0.130016	0.068787	0.060237	0.030495	0.114651	0.039201	0.066035	0.022743	0.191322	0.006313	0.008129	0	0.031014	0.108484	0.109999	0.015679	0.01029	0.077354	0	0.058021	0.036392	0.03266	0.014945	0.031724	0.019918	0.074956	0.089984	0.098146	0.143094	0.163908	0.029433	0.037962	0.033446	0.185453	0.069959	0.040605	0.058097	0	0.133744	0.016815	0.068608	0	0.027978	0.051056	0
	7alfa-OH-3-oxo-4-cholestenoic acid	0.058563	0.052252	0.035164	0.129862	0.07411	0.071774	0.049972	0.017059	0.020192	0.022868	0.052718	0.185994	0.06437	0.009001	0.075545	0.018974	0.026818	0.065961	0.006259	0.006332	0.034212	0.012488	0.016363	0.122119	0.033727	0.00948	0.011952	0.025466	0.065544	0.042553	0.042692	0.070192	0.034719	0.130448	0.042588	0.078087	0.1243	0.046779	0.011319	0.013217	0.01937	0.223447	0.070782	0.066531	0.055251	0.071514	0.10052	0.079105
	Dehydrocholic acid	0.199384	0.007816	0.004081	0.04998	0.090334	0.017635	0.033524	0.238478	0.083118	0.11999	0.094709	0.035951	0.029245	0.049267	0.074064	0.061876	0.014264	0.311837	0.04038	0.002752	0.118567	0.02703	0.060013	0.180786	0.055691	0.025604	0.0127	0.055308	0.010041	0.029656	0.030278	0.890938	0.022799	0.016829	0.011686	0.006072	0.165055	0.007582	0.034619	0.048761	0.020276	0.009134	0.053766	0.021626	0.007295	0.125858	0.006344	0.022129
	Hyocholic acid	1.46645	0.023804	0.041758	0.027304	0.003615	0	0.011387	0.002309	0.086888	0.003308	0.01729	0	0.01373	0.152132	0.002415	0.01586	0.856345	0.006892	0.096356	0.003479	0.014499	0.010813	0.034626	0.017208	0.138539	0.002371	0.032815	0.03128	0.24736	0.018378	0.004663	0	0	0	0	0.044896	0.030373	0.022006	0.002138	0	0.009095	0.061161	2.06539	0	0	0	0	0.006616
	3-Oxocholic acid	2.3022	0.014543	0.036011	0.046817	0.003194	0.020012	0.100107	0.040086	0.028246	0.001327	0.038811	0.006483	0.004041	0.317743	0.020041	0.042041	0.098991	0.058588	0.021845	0.018576	0.032579	0.006154	0.043816	0.037287	0.05458	0.010247	0.011263	0.03168	0.192597	0.000971	0.072671	0.029254	0.026824	0.039038	0.066596	0.004569	0.060639	0.010372	0.047237	0.032268	0.020646	0.046586	0.954301	0.028872	0.01471	0.015994	0.031876	0.044958
	3beta-OH-5-cholestenoic acid	0.005611	0.018411	0.068762	0.112041	0.016009	0.06429	0.015996	0.02411	0.017887	0.020528	0.024072	0.050316	0.003394	0.007791	0.016808	0.012316	0	0	0	0	0.024443	0.003211	0.009378	0.040964	0	0.01046	0.014349	0.005798	0.020354	0.03275	0.029509	0	0.060989	0.029092	0.009937	0.077955	0.146937	0.018649	0.008865	0.00428	0	0	0	0	0.027391	0	0.028483	0.01238
	Isodeoxycholic acid	0.004292	0.004574	0	0.007361	0.014568	0.024597	0.010414	0.010293	0	0	0.022041	0.011319	0	0.011683	0.011081	0.009154	0	0.032013	0.002767	0.000913	0.021335	0.007582	0.010104	0.008769	0.003948	0.00766	0	0	0.082524	0.018111	0.011307	0.00765	0.014509	0.014984	0.009682	0	0.028836	0.010171	0.033572	0	0.007724	0.02292	0.013602	0.021188	0.014532	0.010465	0.012077	0
	12-Ketolithocholic acid	Not detected or quantifiable	Not detected or quantifiable	Not detected or quantifiable	Not detected or quantifiable	Not detected or quantifiable	Not detected or quantifiable	Not detected or quantifiable	Not detected or quantifiable	Not detected or quantifiable	Not detected or quantifiable	Not detected or quantifiable	Not detected or quantifiable	Not detected or quantifiable	Not detected or quantifiable	Not detected or quantifiable	Not detected or quantifiable	Not detected or quantifiable	Not detected or quantifiable	Not detected or quantifiable	Not detected or quantifiable	Not detected or quantifiable	Not detected or quantifiable	Not detected or quantifiable	Not detected or quantifiable	Not detected or quantifiable	Not detected or quantifiable	Not detected or quantifiable	Not detected or quantifiable	Not detected or quantifiable	Not detected or quantifiable	Not detected or quantifiable	Not detected or quantifiable	Not detected or quantifiable	Not detected or quantifiable	Not detected or quantifiable	Not detected or quantifiable	Not detected or quantifiable	Not detected or quantifiable	Not detected or quantifiable	Not detected or quantifiable	Not detected or quantifiable	Not detected or quantifiable	Not detected or quantifiable	Not detected or quantifiable	Not detected or quantifiable	Not detected or quantifiable	Not detected or quantifiable	Not detected or quantifiable
Glycine-conjugated secondary BA	Glycodeoxycholic acid	4.86145	0.075709	0.520491	0.473258	0.126417	0.15828	0.101374	0.232843	0.319965	0.139274	0.321163	0.127125	0.097529	1.68792	0.165103	0.569975	0.225286	0.826861	0.068795	0.214062	0.426029	0.319469	0.251248	0.183016	0.109566	0.213569	0.039058	0.226231	0.717102	0.061868	0.247114	0.551066	0.356282	0.533187	0.614031	0.355812	0.308261	0.134569	0.635581	0.264968	0.424245	0.329486	0.11526	0.140327	0.110878	0.109442	0.267485	0.232973
	Glycolithocholic acid	0.236905	0.113844	0.107614	0.16351	0.100587	0.086349	0.115022	0.196106	0.097681	0.102855	0.064057	0.103984	0.054234	0.902479	0.105659	0.040194	0.092777	0.093762	0.052667	0.021875	0.176581	0.072172	0.379902	0.075454	0.041936	0.051163	0.06148	0.464743	0.419576	0.067681	0.245495	0.427189	0.202869	0.143147	0.151278	0.196864	0.377666	0.109007	0.141805	0.069363	0.073761	0.190165	0.092606	0.25574	0.071402	0.085863	0.201085	0.150781
	Glycohyodeoxycholic acid	1.27615	0.002447	0.001312	0.095845	0.038902	0.063067	0.038084	0.15656	0.000407	0.000502	0.000591	0.00136	0.000975	0.002336	0.000552	0.000562	0.226502	0.001281	0.000553	0.000623	0.033136	0.000827	0.599215	0.002599	0.097299	0.023732	0.061977	0.444482	0.005056	0.001109	0.002931	0.078892	0.004508	0.151598	0.03979	0.04995	0.001798	0.029631	0.049558	0.032082	0.072489	0.001738	0.00119	0.001723	0.064366	0.000337	0.000482	0.002129
	Glycoursodeoxycholic acid	1.06106	0.038829	0.115837	0.065554	0.030341	0.038807	0.034519	0.095674	0.039564	0.023121	0.07731	0.030694	0.012805	0.248533	0.036301	0.011353	0.139592	0.037053	0.080495	0.019221	0.02477	0.039021	0.57043	0.031852	0.079533	0.020859	0.059689	0.407987	0.084216	0.01829	0.022818	0.047531	0.076124	0.08665	0.034086	0.03575	0.067595	0.026045	0.045211	0.024274	0.059929	0.054574	0.039299	0.037434	0.046275	0.018547	0.026039	0.038507
	Glycoallocholic acid	Not detected or quantifiable	Not detected or quantifiable	Not detected or quantifiable	Not detected or quantifiable	Not detected or quantifiable	Not detected or quantifiable	Not detected or quantifiable	Not detected or quantifiable	Not detected or quantifiable	Not detected or quantifiable	Not detected or quantifiable	Not detected or quantifiable	Not detected or quantifiable	Not detected or quantifiable	Not detected or quantifiable	Not detected or quantifiable	Not detected or quantifiable	Not detected or quantifiable	Not detected or quantifiable	Not detected or quantifiable	Not detected or quantifiable	Not detected or quantifiable	Not detected or quantifiable	Not detected or quantifiable	Not detected or quantifiable	Not detected or quantifiable	Not detected or quantifiable	Not detected or quantifiable	Not detected or quantifiable	Not detected or quantifiable	Not detected or quantifiable	Not detected or quantifiable	Not detected or quantifiable	Not detected or quantifiable	Not detected or quantifiable	Not detected or quantifiable	Not detected or quantifiable	Not detected or quantifiable	Not detected or quantifiable	Not detected or quantifiable	Not detected or quantifiable	Not detected or quantifiable	Not detected or quantifiable	Not detected or quantifiable	Not detected or quantifiable	Not detected or quantifiable	Not detected or quantifiable	Not detected or quantifiable
	Glycodehydrocholic acid	Not detected or quantifiable	Not detected or quantifiable	Not detected or quantifiable	Not detected or quantifiable	Not detected or quantifiable	Not detected or quantifiable	Not detected or quantifiable	Not detected or quantifiable	Not detected or quantifiable	Not detected or quantifiable	Not detected or quantifiable	Not detected or quantifiable	Not detected or quantifiable	Not detected or quantifiable	Not detected or quantifiable	Not detected or quantifiable	Not detected or quantifiable	Not detected or quantifiable	Not detected or quantifiable	Not detected or quantifiable	Not detected or quantifiable	Not detected or quantifiable	Not detected or quantifiable	Not detected or quantifiable	Not detected or quantifiable	Not detected or quantifiable	Not detected or quantifiable	Not detected or quantifiable	Not detected or quantifiable	Not detected or quantifiable	Not detected or quantifiable	Not detected or quantifiable	Not detected or quantifiable	Not detected or quantifiable	Not detected or quantifiable	Not detected or quantifiable	Not detected or quantifiable	Not detected or quantifiable	Not detected or quantifiable	Not detected or quantifiable	Not detected or quantifiable	Not detected or quantifiable	Not detected or quantifiable	Not detected or quantifiable	Not detected or quantifiable	Not detected or quantifiable	Not detected or quantifiable	Not detected or quantifiable
	Glycohyocholic acid	Not detected or quantifiable	Not detected or quantifiable	Not detected or quantifiable	Not detected or quantifiable	Not detected or quantifiable	Not detected or quantifiable	Not detected or quantifiable	Not detected or quantifiable	Not detected or quantifiable	Not detected or quantifiable	Not detected or quantifiable	Not detected or quantifiable	Not detected or quantifiable	Not detected or quantifiable	Not detected or quantifiable	Not detected or quantifiable	Not detected or quantifiable	Not detected or quantifiable	Not detected or quantifiable	Not detected or quantifiable	Not detected or quantifiable	Not detected or quantifiable	Not detected or quantifiable	Not detected or quantifiable	Not detected or quantifiable	Not detected or quantifiable	Not detected or quantifiable	Not detected or quantifiable	Not detected or quantifiable	Not detected or quantifiable	Not detected or quantifiable	Not detected or quantifiable	Not detected or quantifiable	Not detected or quantifiable	Not detected or quantifiable	Not detected or quantifiable	Not detected or quantifiable	Not detected or quantifiable	Not detected or quantifiable	Not detected or quantifiable	Not detected or quantifiable	Not detected or quantifiable	Not detected or quantifiable	Not detected or quantifiable	Not detected or quantifiable	Not detected or quantifiable	Not detected or quantifiable	Not detected or quantifiable
Taurine-conjugated secondary BA	Tauro-alfa-Muricholic acid	0.087936	0.00162	0.001244	0.000397	0.000511	0.002601	0.001683	0.000808	0.001681	0.000178	0.002983	0.001165	0.101918	0.121051	0.00049	0.011299	0.005046	0.002404	0.002123	0.00062	0.009054	0.008487	0.001689	0.003244	0.004106	0.00154	0.000333	0.001733	0	0.004071	0.000557	0.003064	0.001213	0.010456	0.000428	0.000262	0.000215	0.000262	0.001628	0.002955	0.000299	0.001849	0.007833	0.000725	0.000711	0.002111	0.001845	0.00125
	Tauro-beta-muricholic acid	0.004768	0.000792	0.008411	0.000464	0.000821	0.000457	0.001673	0.000716	0.001093	0.000836	0.001945	0.006104	0	0	0.000277	0	0.006134	0.001555	0.00041	0.000742	0.012134	0.011482	0.000394	0.005525	0.00898	0.001215	0.000228	0.003138	0	0	0.001001	0.000969	0.001096	0.001074	0.00031	0.000262	0.002067	0.000867	0.000323	0.000359	0.000385	0.001375	0.000582	0.000376	0.000509	0.001302	0.003741	0.001401
	Tauro-omega-muricholic acid	0	0.002681	0.010923	0.000252	0.000493	0.002539	0.009573	0.004499	0.000507	0.00107	0.002599	0	0.104994	0.11996	0	0	0.001088	0.003433	0.000322	0.000238	0.007375	0.008268	0.000356	0.003579	0.00021	0.00047	0.002414	0.0003	0.000246	0	0.000476	0.000812	0.000689	0.000958	0.000333	0.004335	0.000598	0.000219	0.000838	0.000241	0.00023	0	0.000352	0.00169	0.001963	0.00195	0.008953	0.000296
	Tauroallocholic acid	0.019047	0.001972	0.003388	0	0.002087	0.002092	0.00106	0.001812	0.001433	0	0	0.002322	0.05621	0.104409	0	0.002319	0.004731	0.001518	0.00056	0.001114	0.003177	0.007833	0.003243	0.001798	0.005024	0	0	0.002156	0.001243	0	0.00193	0.002244	0.002011	0.000325	0.000874	0	0.000655	0.002428	0	0.000716	0	0	0.006967	0.000903	0.000588	0.003388	0.001136	0
	Taurodehydrocholic acid	Not detected or quantifiable	Not detected or quantifiable	Not detected or quantifiable	Not detected or quantifiable	Not detected or quantifiable	Not detected or quantifiable	Not detected or quantifiable	Not detected or quantifiable	Not detected or quantifiable	Not detected or quantifiable	Not detected or quantifiable	Not detected or quantifiable	Not detected or quantifiable	Not detected or quantifiable	Not detected or quantifiable	Not detected or quantifiable	Not detected or quantifiable	Not detected or quantifiable	Not detected or quantifiable	Not detected or quantifiable	Not detected or quantifiable	Not detected or quantifiable	Not detected or quantifiable	Not detected or quantifiable	Not detected or quantifiable	Not detected or quantifiable	Not detected or quantifiable	Not detected or quantifiable	Not detected or quantifiable	Not detected or quantifiable	Not detected or quantifiable	Not detected or quantifiable	Not detected or quantifiable	Not detected or quantifiable	Not detected or quantifiable	Not detected or quantifiable	Not detected or quantifiable	Not detected or quantifiable	Not detected or quantifiable	Not detected or quantifiable	Not detected or quantifiable	Not detected or quantifiable	Not detected or quantifiable	Not detected or quantifiable	Not detected or quantifiable	Not detected or quantifiable	Not detected or quantifiable	Not detected or quantifiable
	Taurodeoxycholic acid	1.06364	0.031754	0.031048	0.055232	0.007409	0.011147	0.02509	0.018885	0.052813	0.024733	0.026227	0.016885	0.068966	1.16477	0.013024	0.086056	0.019723	0.106743	0.007214	0.024962	0.054157	0.026557	0.013372	0.01014	0.027938	0.033796	0.0027	0.013867	0.093191	0.019002	0.028749	0.022676	0.017605	0.053931	0.034517	0.026134	0.115157	0.021681	0.09673	0.062324	0.046036	0.061427	0.122655	0.013057	0.003797	0.020068	0.034192	0.042844
	Taurohyocholic acid	0.089633	0	0	0	0	0	0	0	0	0	0	0	0.01138	0.02182	0	0.000965	0	0	0.000908	0	0	0	0	0.002028	0.021008	0	0	0	0	0	0.002016	0.001229	0	0.003522	0.000403	0.001912	0	0	0.001659	0	0.00083	0	0.000992	0.001218	0.001048	0.000389	0.001167	0
	Taurolithocholic acid	0.57472	0.079945	0.009293	0.017175	0.009562	0.002451	0.017411	0.055318	0.017243	0.008933	0.003866	0.010357	0.101402	0.392076	0.010529	0.003891	0.01996	0.007364	0.008866	0.001094	0.023698	0.003616	0.134863	0.00588	0.004587	0.011881	0.020001	0.115502	0.231547	0.002732	0.015632	0.018881	0.005852	0.007026	0.004082	0.005031	0.015102	0.012044	0.029158	0.011601	0.011779	0.002339	0.036272	0.010253	0.004831	0.005934	0.015989	0.0031
	total of Tauroursodexycholic acid+Taurohyodeoxycholic acid	0.538085	0.058321	0.051653	0.051381	0.032091	0.038333	0.073654	0.052544	0.038886	0.042047	0.039961	0.039746	0.027588	0.073606	0.03752	0.016201	0.05766	0.0621	0.036651	0.015768	0.035068	0.035329	0.06966	0.024648	0.058069	0.022635	0.029574	0.036326	0.030497	0.042362	0.028862	0.059137	0.040476	0.044762	0.030905	0.031829	0.069144	0.032796	0.031053	0.032287	0.034263	0.049865	0.07795	0.037288	0.033004	0.031188	0.034924	0.046629
Gluconated/sulfated BAs	Chenodeoxycholic acid 24-glucuronide	0.00331	0.000172	0.001784	8e-05	0.000182	0.000626	0.000108	0.000374	0.000474	0.000919	0.001152	6.8e-05	0.000196	9.5e-05	0	0.000131	0.0011	0.000486	0.00067	1.1e-05	0.000123	7.8e-05	0.001676	0.000167	0.000806	0.000358	0.00039	0.000968	0.00053	0.000269	0.003098	0.00167	0.001034	0.000124	0.000383	0.000466	0.000824	9.7e-05	0.00024	0.000161	0.000131	5.3e-05	0.001968	0.000608	0.000985	0.000693	0.0002	0.000701
	Chenodeoxycholic acid 3-glucuronide	Not detected or quantifiable	Not detected or quantifiable	Not detected or quantifiable	Not detected or quantifiable	Not detected or quantifiable	Not detected or quantifiable	Not detected or quantifiable	Not detected or quantifiable	Not detected or quantifiable	Not detected or quantifiable	Not detected or quantifiable	Not detected or quantifiable	Not detected or quantifiable	Not detected or quantifiable	Not detected or quantifiable	Not detected or quantifiable	Not detected or quantifiable	Not detected or quantifiable	Not detected or quantifiable	Not detected or quantifiable	Not detected or quantifiable	Not detected or quantifiable	Not detected or quantifiable	Not detected or quantifiable	Not detected or quantifiable	Not detected or quantifiable	Not detected or quantifiable	Not detected or quantifiable	Not detected or quantifiable	Not detected or quantifiable	Not detected or quantifiable	Not detected or quantifiable	Not detected or quantifiable	Not detected or quantifiable	Not detected or quantifiable	Not detected or quantifiable	Not detected or quantifiable	Not detected or quantifiable	Not detected or quantifiable	Not detected or quantifiable	Not detected or quantifiable	Not detected or quantifiable	Not detected or quantifiable	Not detected or quantifiable	Not detected or quantifiable	Not detected or quantifiable	Not detected or quantifiable	Not detected or quantifiable
	Cholic acid 3-sulfate	0.289416	0.007959	0.033726	0.071649	0.023895	0.072726	0.042618	0.113017	0.184324	0.101668	0.054019	0.142064	18.5204	0.295518	0.089647	0.049254	0.10127	0.066142	0.011053	0.00606	0.025101	0.064918	0.017192	0.016165	0.066673	0.030594	0.006895	0.065932	0.035518	0.038395	0.011931	0.044649	0.202117	0.167183	0.020725	0.033572	0.051134	0.078238	0.030469	0.075453	0.019474	0.127919	0.162694	0.157833	0.005702	0.030488	0.040847	0.05751
	Deoxycholic acid 24-glucuronide	0.008406	0.000493	0.004678	0.00017	0.000284	0	0	0.000434	0.000862	0	0.000384	0.000684	0.001724	0.001566	0	0.001525	0.000187	0.000997	0.001546	0.000284	0	0.000244	0.004774	0.003517	0.000784	0.000277	0.001278	0.001468	0.001158	6.1e-05	0.001587	0.00092	0.000347	0.000946	0.000749	0.000211	0.000316	5.7e-05	0.000171	0.001524	0.000835	0.000414	0.002342	0.000371	0	0.000285	0.000174	0.000784
	Deoxycholic acid 3-glucuronide	Not detected or quantifiable	Not detected or quantifiable	Not detected or quantifiable	Not detected or quantifiable	Not detected or quantifiable	Not detected or quantifiable	Not detected or quantifiable	Not detected or quantifiable	Not detected or quantifiable	Not detected or quantifiable	Not detected or quantifiable	Not detected or quantifiable	Not detected or quantifiable	Not detected or quantifiable	Not detected or quantifiable	Not detected or quantifiable	Not detected or quantifiable	Not detected or quantifiable	Not detected or quantifiable	Not detected or quantifiable	Not detected or quantifiable	Not detected or quantifiable	Not detected or quantifiable	Not detected or quantifiable	Not detected or quantifiable	Not detected or quantifiable	Not detected or quantifiable	Not detected or quantifiable	Not detected or quantifiable	Not detected or quantifiable	Not detected or quantifiable	Not detected or quantifiable	Not detected or quantifiable	Not detected or quantifiable	Not detected or quantifiable	Not detected or quantifiable	Not detected or quantifiable	Not detected or quantifiable	Not detected or quantifiable	Not detected or quantifiable	Not detected or quantifiable	Not detected or quantifiable	Not detected or quantifiable	Not detected or quantifiable	Not detected or quantifiable	Not detected or quantifiable	Not detected or quantifiable	Not detected or quantifiable
	Deoxycholic acid 3-sulfate	0.551068	0.02344	0.150315	0.084821	0.040354	0.050843	0.025275	0.040232	0.752424	0.025801	0.075211	0.150106	7.14094	0.295607	0.077595	0.392188	0.141343	0.119718	0.028365	0.017669	0.076971	0.076802	0.02683	0.033206	0.13662	0.134235	0.011126	0.164841	0.027898	0.016394	0.114342	0.053271	0.172547	0.025095	0.037794	0.806284	0.337545	0.124726	0.133452	0.215922	0.066928	0.074935	1.50222	0.065485	0.068315	0.050252	0.158625	0.083693
	Glycochenodeoxycholic acid 3-sulfate	1.07942	0.002346	0.024092	0.013371	0.00662	0.003643	0.003115	0.004309	0.007206	0.007138	0.021329	0.009747	0.017073	0.275064	0.008386	0.004417	0.018131	0.00789	0.005916	0.001918	0.007225	0.01777	0.023762	0.008824	0.021234	0.007544	0.002438	0.024195	0.009219	0.004473	0.001736	0.005962	0.010402	0.013483	0.000759	0.004517	0.003348	0.004889	0.005037	0.003407	0.00213	0.001311	0.162603	0.00404	0.003978	0.001736	0.005284	0.000158
	Glycocholic acid 3-sulfate	0.102873	0.002434	0.009952	0.001392	0.001793	0.003316	0.003301	0.005579	0.000881	0.002656	0.006537	0.00198	0.000115	0.009003	0.002485	0.000471	0.008837	0.00197	0.006257	0.000275	0.000443	0.001273	0.012911	0.001716	0.012943	0.000699	0.000688	0.025836	0.002897	0.000974	0.002321	0.002881	0.00435	0.003258	0.000308	0.003726	0.008032	0.001627	0.001028	0.001267	0.00076	0.022834	0.09037	0.00424	0.002861	0.001225	0.001126	0.000769
	Glycodeoxycholic acid 3-sulfate	0.843595	0.001498	0.032619	0.015938	0.011102	0.004656	0.002729	0.004508	0.020803	0.010705	0.025268	0.011007	0.008523	0.880113	0.014716	0.034133	0.010077	0.019429	0.006681	0.00354	0.025927	0.016833	0.008345	0.014942	0.027617	0.011505	0.001392	0.02094	0.026992	0.002739	0.002845	0.00457	0.014755	0.013891	0.003859	0.011083	0.003719	0.006177	0.022331	0.004382	0.007232	0.014513	0.31372	0.0039	0.010631	0.004684	0.004714	0.00215
	Glycolithocholic acid 3-sulfate	6.27235	0.202068	0.411784	0.521456	0.320246	0.129363	0.102811	0.368863	0.298253	0.273167	0.164426	0.248489	0.325696	4.13898	0.324754	0.185764	0.475733	0.104634	0.13668	0.088236	0.811053	0.222482	4.65432	0.466442	0.177	0.316226	0.048584	3.97875	5.7569	0.050426	0.162353	0.07123	0.225469	0.075361	0.02489	0.176883	0.155028	0.184158	0.481685	0.089807	0.09512	0.043129	7.52867	0.174738	0.201674	0.096376	0.327728	0.051508
	Glycoursodeoxycholic acid 3-sulfate	0.086324	0.002042	0.008351	0.001168	0.001505	0.002783	0.00277	0.004682	0.00074	0.002228	0.005485	0.001661	9.7e-05	0.007555	0.002085	0.000395	0.007416	0.001653	0.005251	0.000231	0.000372	0.001068	0.010834	0.00144	0.010861	0.000587	0.000578	0.02168	0.002431	0.000817	0.001947	0.002418	0.00365	0.002734	0.000259	0.003127	0.00674	0.001366	0.000863	0.001064	0.000638	0.019161	0.075832	0.003558	0.002401	0.001028	0.000945	0.000645
	Lithocholic acid 3-glucuronide	0.007485	0.000515	0.001139	0.003414	0.000979	0.001267	0.000878	0.001737	0.000395	0.002305	0.000397	0.002688	0.001311	0.006928	0.001062	0.000438	0.002943	0.000273	0.000982	0.00049	0.005615	0.002198	0.009951	0.002161	0.000825	0.001682	0.001407	0.011241	0.012887	0.000632	0.009071	0.006869	0.000924	0.003229	0.001638	0.0044	0.004853	0.001775	0.00321	0.000268	0.001217	0.001067	0.006997	0.002182	0.001364	0.002664	0.000671	0.001514
	Lithocholic acid 3-sulfate	15.7248	0.255009	1.44734	0.945633	0.445751	0.223337	0.360876	0.732814	1.63724	0.299194	0.510377	0.403393	25.0978	2.82748	0.578744	0.537679	5.45522	0.193354	0.24295	0.060845	1.51342	0.243877	1.77963	0.263214	0.937429	1.25533	0.062574	3.22234	2.23075	0.062001	1.54161	0.060665	0.938444	0.23844	0.041255	3.31701	0.113846	0.641386	0.630752	0.601389	0.248429	0.020676	12.6397	0.769345	0.59564	0.198275	1.27803	0.165513
[truncated: 39 more columns]

## Sheet: Figure 2A stats
Figure 2A
Total bile acids
Dunn's multiple comparisons test	Mean rank diff.	Significant?	Summary	Adjusted P Value
Negative vs. Schistosoma	-7.438	No	ns	0.4835
Negative vs. Hookworm	4.963	No	ns	>0.9999
Negative vs. Schistosoma + Hookworm	-15.94	Yes	*	0.0321
Negative vs. Ascaris	13.81	No	ns	0.1964
Unconjugated secondary bile acids
Dunn's multiple comparisons test	Mean rank diff.	Significant?	Summary	Adjusted P Value
Negative vs. Schistosoma	-8.188	No	ns	0.3509
Negative vs. Hookworm	4.063	No	ns	>0.9999
Negative vs. Schistosoma + Hookworm	-16.94	Yes	*	0.0193
Negative vs. Ascaris	13.31	No	ns	0.2315
Unconjugated primary bile acids
Dunn's multiple comparisons test	Mean rank diff.	Significant?	Summary	Adjusted P Value
Negative vs. Schistosoma	4.583	No	ns	>0.9999
Negative vs. Hookworm	2.75	No	ns	>0.9999
Negative vs. Schistosoma + Hookworm	2.75	No	ns	>0.9999
Negative vs. Ascaris	-2.5	No	ns	>0.9999
Glycine-conjugated primary bile acids
Dunn's multiple comparisons test	Mean rank diff.	Significant?	Summary	Adjusted P Value
Negative vs. Schistosoma	7.542	No	ns	0.4631
Negative vs. Hookworm	15.48	No	ns	0.0646
Negative vs. Schistosoma + Hookworm	10.04	No	ns	0.3792
Negative vs. Ascaris	6.125	No	ns	>0.9999
Glycine-conjugated secondary bile acids
Dunn's multiple comparisons test	Mean rank diff.	Significant?	Summary	Adjusted P Value
Negative vs. Schistosoma	-9.229	No	ns	0.2171
Negative vs. Hookworm	4.638	No	ns	>0.9999
Negative vs. Schistosoma + Hookworm	-10.73	No	ns	0.2971
Negative vs. Ascaris	-0.3125	No	ns	>0.9999
Taurine-conjugated primary bile acids
Dunn's multiple comparisons test	Mean rank diff.	Significant?	Summary	Adjusted P Value
Negative vs. Schistosoma	4.417	No	ns	>0.9999
Negative vs. Hookworm	13.8	No	ns	0.1278
Negative vs. Schistosoma + Hookworm	10	No	ns	0.3848
Negative vs. Ascaris	8.25	No	ns	0.9595
Taurine-conjugated secondary bile acids
Dunn's multiple comparisons test	Mean rank diff.	Significant?	Summary	Adjusted P Value
Negative vs. Schistosoma	-0.1875	No	ns	>0.9999
Negative vs. Hookworm	13.41	No	ns	0.1483
Negative vs. Schistosoma + Hookworm	5.313	No	ns	>0.9999
Negative vs. Ascaris	6.063	No	ns	>0.9999
Gluconated or sulfated bile acids
Dunn's multiple comparisons test	Mean rank diff.	Significant?	Summary	Adjusted P Value
Negative vs. Schistosoma	5.146	No	ns	>0.9999
Negative vs. Hookworm	16.41	Yes	*	0.0429
Negative vs. Schistosoma + Hookworm	7.979	No	ns	0.7375
Negative vs. Ascaris	3.813	No	ns	>0.9999

## Sheet: Figure 2B stats
Figure 2B
Total bile acids
Dunn's multiple comparisons test	Mean rank diff.	Significant?	Summary	Adjusted P Value
Negative vs. Schistosoma	-2.714	No	ns	>0.9999
Negative vs. Hookworm	-6.357	No	ns	>0.9999
Negative vs. Schistosoma + Hookworm	3.452	No	ns	>0.9999
Negative vs. Ascaris	-6.714	No	ns	>0.9999
Unconjugated secondary bile acids
Dunn's multiple comparisons test	Mean rank diff.	Significant?	Summary	Adjusted P Value
Negative vs. Schistosoma	-1.518	No	ns	>0.9999
Negative vs. Hookworm	-4.143	No	ns	>0.9999
Negative vs. Schistosoma + Hookworm	4.968	No	ns	>0.9999
Negative vs. Ascaris	-5.31	No	ns	>0.9999
Unconjugated primary bile acids
Dunn's multiple comparisons test	Mean rank diff.	Significant?	Summary	Adjusted P Value
Negative vs. Schistosoma	7.357	No	ns	0.785
Negative vs. Hookworm	3.5	No	ns	>0.9999
Negative vs. Schistosoma + Hookworm	2.802	No	ns	>0.9999
Negative vs. Ascaris	-4.476	No	ns	>0.9999
Glycine-conjugated primary bile acids
Dunn's multiple comparisons test	Mean rank diff.	Significant?	Summary	Adjusted P Value
Negative vs. Schistosoma	16.66	Yes	*	0.0137
Negative vs. Hookworm	5.643	No	ns	>0.9999
Negative vs. Schistosoma + Hookworm	11.34	No	ns	0.1551
Negative vs. Ascaris	0.2857	No	ns	>0.9999
Glycine-conjugated secondary bile acids
Dunn's multiple comparisons test	Mean rank diff.	Significant?	Summary	Adjusted P Value
Negative vs. Schistosoma	10.68	No	ns	0.2428
Negative vs. Hookworm	2.571	No	ns	>0.9999
Negative vs. Schistosoma + Hookworm	5.429	No	ns	>0.9999
Negative vs. Ascaris	-3.905	No	ns	>0.9999
Taurine-conjugated primary bile acids
Dunn's multiple comparisons test	Mean rank diff.	Significant?	Summary	Adjusted P Value
Negative vs. Schistosoma	15.45	Yes	*	0.0267
Negative vs. Hookworm	8.643	No	ns	0.5843
Negative vs. Schistosoma + Hookworm	9.183	No	ns	0.3772
Negative vs. Ascaris	3.738	No	ns	>0.9999
Taurine-conjugated secondary bile acids
Dunn's multiple comparisons test	Mean rank diff.	Significant?	Summary	Adjusted P Value
Negative vs. Schistosoma	9.411	No	ns	0.3933
Negative vs. Hookworm	3.571	No	ns	>0.9999
Negative vs. Schistosoma + Hookworm	7.952	No	ns	0.5893
Negative vs. Ascaris	-0.881	No	ns	>0.9999
Gluconated or sulfated bile acids
Dunn's multiple comparisons test	Mean rank diff.	Significant?	Summary	Adjusted P Value
Negative vs. Schistosoma	3.839	No	ns	>0.9999
Negative vs. Hookworm	3	No	ns	>0.9999
Negative vs. Schistosoma + Hookworm	3.159	No	ns	>0.9999
Negative vs. Ascaris	2.881	No	ns	>0.9999

## Sheet: Figure 3 statistics
Figure 3A
Helminth negative vs Schistosoma infected										Helminth negative vs Schistosoma + hookworm infected
Test details										Test details
Test name	Mann-Whitney test									Test name	Mann-Whitney test
Comparison for each test	Compare ranks									Comparison for each test	Compare ranks
Multiple comparisons	False Discovery Rate (FDR)									Multiple comparisons	False Discovery Rate (FDR)
Method	Two-stage step-up (Benjamini, Krieger, and Yekutieli)									Method	Two-stage step-up (Benjamini, Krieger, and Yekutieli)
Desired FDR (Q)	0.01									Desired FDR (Q)	0.01
	Discovery?	P value	Mean rank of Negative	Mean rank of Schistosoma	Mean rank diff.	Mann-Whitney U	q value				Discovery?	P value	Mean rank of Negative	Mean rank of Schistosoma + Hookworm	Mean rank diff.	Mann-Whitney U	q value
Lithocholic acid	No	0.189005	12.69	16.92	-4.229	67	0.507796			Lithocholic acid	No	0.0104	9.375	17.17	-7.792	14	0.105043
Deoxycholic acid	No	0.159205	12.56	17.08	-4.521	65	0.507796			Deoxycholic acid	No	0.006085	9.25	17.5	-8.25	12	0.092184
Isolithocholic acid	No	0.260053	12.94	16.58	-3.646	71	0.507796			Isolithocholic acid	No	0.048731	9.813	16	-6.188	21	0.222337
7-Ketolithocholic acid	No	0.98179	14.44	14.58	-0.1458	95	0.976333			7-Ketolithocholic acid	No	0.449412	10.81	13.33	-2.521	37	0.68086
Alloisolithocholic acid	No	0.003711	10.69	19.58	-8.896	35	0.054351			Alloisolithocholic acid	No	0.098026	10.06	15.33	-5.271	25	0.33002
Hyodeoxycholic acid	No	0.047276	11.81	18.08	-6.271	53	0.230784			Hyodeoxycholic acid	No	0.021337	9.563	16.67	-7.104	17	0.161301
Dehydrolithocholic acid	No	0.02918	11.56	18.42	-6.854	49	0.213673			Dehydrolithocholic acid	No	0.203021	10.38	14.5	-4.125	30	0.439395
Ursodeoxycholic acid	No	0.041967	16.97	11.21	5.76	56.5	0.230784			Ursodeoxycholic acid	No	0.930642	11.41	11.75	-0.3438	46.5	>0.999999
Ursocholic acid	No	0.873052	14.75	14.17	0.5833	92	0.913275			Ursocholic acid	No	0.640666	11.06	12.67	-1.604	41	0.844008
12-Ketochenodeoxycholic acid	No	0.066092	12	17.83	-5.833	56	0.276546			12-Ketochenodeoxycholic acid	No	0.857733	11.69	11	0.6875	45	0.999588
Apocholic acid	No	0.47802	15.5	13.17	2.333	80	0.666724			Apocholic acid	No	0.746814	11.81	10.67	1.146	43	0.942852
Dioxolithocholic acid	No	0.536889	15.38	13.33	2.042	82	0.683716			Dioxolithocholic acid	No	0.177503	12.69	8.333	4.354	29	0.439395
Allocholic acid	No	0.697781	15.06	13.75	1.313	87	0.81752			Allocholic acid	No	0.261134	10.5	14.17	-3.667	32	0.465433
Murocholic acid	No	0.32378	13.13	16.33	-3.208	74	0.557855			Murocholic acid	No	0.026617	9.625	16.5	-6.875	18	0.161301
3beta,7alfa-DiOH-5-cholestenoic acid	No	0.222574	12.81	16.75	-3.938	69	0.507796			3beta,7alfa-DiOH-5-cholestenoic acid	No	0.971359	11.44	11.67	-0.2292	47	>0.999999
Nordeoxycholic acid	No	0.02918	11.56	18.42	-6.854	49	0.213673			Nordeoxycholic acid	No	0.230791	10.44	14.33	-3.896	31	0.465433
7-Ketodeoxycholic acid	No	0.260053	12.94	16.58	-3.646	71	0.507796			7-Ketodeoxycholic acid	No	0.114806	10.13	15.17	-5.042	26	0.347861
Norursodeoxycholic acid	Yes	0.000132	9.688	20.92	-11.23	19	0.003861			Norursodeoxycholic acid	No	0.006085	9.25	17.5	-8.25	12	0.092184
alfa-Muricholic acid	No	0.347034	13.19	16.25	-3.063	75	0.564701			alfa-Muricholic acid	No	0.058703	9.875	15.83	-5.958	22	0.222337
Norcholic acid	No	0.24082	16.13	12.33	3.792	70	0.507796			Norcholic acid	No	0.058703	9.875	15.83	-5.958	22	0.222337
beta-Muricholic acid	No	0.449918	15.56	13.08	2.479	79	0.658905			beta-Muricholic acid	No	0.261134	12.5	8.833	3.667	32	0.465433
omega-Muricholic acid	No	0.536889	15.38	13.33	2.042	82	0.683716			omega-Muricholic acid	No	0.449412	10.81	13.33	-2.521	37	0.68086
6,7-Diketolithocholic acid	No	0.403224	13.34	16.04	-2.698	77.5	0.621601			6,7-Diketolithocholic acid	No	0.541059	10.94	13	-2.063	39	0.78067
7alfa-OH-3-oxo-4-cholestenoic acid	No	0.837215	14.19	14.92	-0.7292	91	0.908223			7alfa-OH-3-oxo-4-cholestenoic acid	No	0.914425	11.38	11.83	-0.4583	46	>0.999999
Dehydrocholic acid	No	0.159205	16.44	11.92	4.521	65	0.507796			Dehydrocholic acid	No	0.203021	12.63	8.5	4.125	30	0.439395
Hyocholic acid	No	0.236867	16.13	12.33	3.792	70	0.507796			Hyocholic acid	No	0.575087	12	10.17	1.833	40	0.792052
3-Oxocholic acid	No	0.731925	14	15.17	-1.167	88	0.824541			3-Oxocholic acid	No	0.407007	10.75	13.5	-2.75	36	0.68086
3beta-OH-5-cholestenoic acid	No	0.664009	15.13	13.67	1.458	86	0.810368			3beta-OH-5-cholestenoic acid	No	0.153901	12.75	8.167	4.583	28	0.423927
Isodeoxycholic acid	No	0.293685	13.06	16.42	-3.354	73	0.537627			Isodeoxycholic acid	No	0.800517	11.75	10.83	0.9167	44	0.970227
12-Ketolithocholic acid	No	>0.999999	14.5	14.5	0	96	0.976333			12-Ketolithocholic acid	No	>0.999999	11.5	11.5	0	48	>0.999999
Figure 3B
Dunn's multiple comparisons test	Mean rank diff.	Significant?	Summary	Adjusted P Value
Negative vs. Schistosoma	-7.458	No	ns	0.4794
Negative vs. Hookworm	3.325	No	ns	>0.9999
Negative vs. Schistosoma + Hookworm	-17.21	Yes	*	0.0168
Negative vs. Ascaris	13.13	No	ns	0.246
Figure 3C
Dunn's multiple comparisons test	Mean rank diff.	Significant?	Summary	Adjusted P Value
Negative vs. Schistosoma	-0.9107	No	ns	>0.9999
Negative vs. Hookworm	-2.5	No	ns	>0.9999
Negative vs. Schistosoma + Hookworm	4.548	No	ns	>0.9999
Negative vs. Ascaris	-4.786	No	ns	>0.9999

## Sheet: Figure 4A statistics
Figure 4A
CDCA
Dunn's multiple comparisons test	Mean rank diff.	Significant?	Summary	Adjusted P Value
Negative vs. Schistosoma	4.792	No	ns	>0.9999
Negative vs. Hookworm	13.28	No	ns	0.1563
Negative vs. Schistosoma + Hookworm	2.042	No	ns	>0.9999
Negative vs. Ascaris	-3.125	No	ns	>0.9999
CA
Dunn's multiple comparisons test	Mean rank diff.	Significant?	Summary	Adjusted P Value
Negative vs. Schistosoma	-5.021	No	ns	>0.9999
Negative vs. Hookworm	-1.188	No	ns	>0.9999
Negative vs. Schistosoma + Hookworm	-3.354	No	ns	>0.9999
Negative vs. Ascaris	-1.938	No	ns	>0.9999
G-CA
Dunn's multiple comparisons test	Mean rank diff.	Significant?	Summary	Adjusted P Value
Negative vs. Schistosoma	9.354	No	ns	0.2043
Negative vs. Hookworm	15.09	No	ns	0.0761
Negative vs. Schistosoma + Hookworm	9.021	No	ns	0.5337
Negative vs. Ascaris	0.6875	No	ns	>0.9999
G-CDCA
Dunn's multiple comparisons test	Mean rank diff.	Significant?	Summary	Adjusted P Value
Negative vs. Schistosoma	5.708	No	ns	0.9355
Negative vs. Hookworm	15.43	No	ns	0.066
Negative vs. Schistosoma + Hookworm	9.625	No	ns	0.4373
Negative vs. Ascaris	9.625	No	ns	0.6812
T-CA
Dunn's multiple comparisons test	Mean rank diff.	Significant?	Summary	Adjusted P Value
Negative vs. Schistosoma	2.479	No	ns	>0.9999
Negative vs. Hookworm	11.31	No	ns	0.3147
Negative vs. Schistosoma + Hookworm	6.313	No	ns	>0.9999
Negative vs. Ascaris	4.563	No	ns	>0.9999
T-CDCA
Dunn's multiple comparisons test	Mean rank diff.	Significant?	Summary	Adjusted P Value
Negative vs. Schistosoma	5.542	No	ns	0.9912
Negative vs. Hookworm	15.53	No	ns	0.0632
Negative vs. Schistosoma + Hookworm	10.96	No	ns	0.2732
Negative vs. Ascaris	13.38	No	ns	0.2269

## Sheet: Figure 4B statistics
Figure 4B
CDCA
Dunn's multiple comparisons test	Mean rank diff.	Significant?	Summary	Adjusted P Value
Negative vs. Schistosoma	7.982	No	ns	0.6436
Negative vs. Hookworm	4.929	No	ns	>0.9999
Negative vs. Schistosoma + Hookworm	4.357	No	ns	>0.9999
Negative vs. Ascaris	-1.976	No	ns	>0.9999
CA
Dunn's multiple comparisons test	Mean rank diff.	Significant?	Summary	Adjusted P Value
Negative vs. Schistosoma	3.911	No	ns	>0.9999
Negative vs. Hookworm	-3.357	No	ns	>0.9999
Negative vs. Schistosoma + Hookworm	2.008	No	ns	>0.9999
Negative vs. Ascaris	-9.548	No	ns	0.5108
G-CA
Dunn's multiple comparisons test	Mean rank diff.	Significant?	Summary	Adjusted P Value
Negative vs. Schistosoma	16.32	Yes	*	0.0166
Negative vs. Hookworm	3.929	No	ns	>0.9999
Negative vs. Schistosoma + Hookworm	10.18	No	ns	0.2542
Negative vs. Ascaris	-0.7619	No	ns	>0.9999
G-CDCA
Dunn's multiple comparisons test	Mean rank diff.	Significant?	Summary	Adjusted P Value
Negative vs. Schistosoma	16.98	Yes	*	0.0114
Negative vs. Hookworm	6.286	No	ns	>0.9999
Negative vs. Schistosoma + Hookworm	10.52	No	ns	0.2207
Negative vs. Ascaris	0.8571	No	ns	>0.9999
T-CA
Dunn's multiple comparisons test	Mean rank diff.	Significant?	Summary	Adjusted P Value
Negative vs. Schistosoma	10.14	No	ns	0.2992
Negative vs. Hookworm	3.5	No	ns	>0.9999
Negative vs. Schistosoma + Hookworm	4.865	No	ns	>0.9999
Negative vs. Ascaris	-1.857	No	ns	>0.9999
T-CDCA
Dunn's multiple comparisons test	Mean rank diff.	Significant?	Summary	Adjusted P Value
Negative vs. Schistosoma	14.59	Yes	*	0.0416
Negative vs. Hookworm	7.857	No	ns	0.7455
Negative vs. Schistosoma + Hookworm	9.048	No	ns	0.3969
Negative vs. Ascaris	3.381	No	ns	>0.9999

## Sheet: S1 Fig statistics
S1A Figure
Dunn's multiple comparisons test	Mean rank diff.	Significant?	Summary	Adjusted P Value
Negative vs. Schistosoma	-2.896	No	ns	>0.9999
Negative vs. Hookworm	-3.963	No	ns	>0.9999
Negative vs. Schistosoma + Hookworm	-0.0625	No	ns	>0.9999
Negative vs. Ascaris	-13.81	No	ns	0.1964
S1B Figure
Dunn's multiple comparisons test	Mean rank diff.	Significant?	Summary	Adjusted P Value
Negative vs. Schistosoma	12.2	No	ns	0.1287
Negative vs. Hookworm	6.929	No	ns	0.9757
Negative vs. Schistosoma + Hookworm	3.294	No	ns	>0.9999
Negative vs. Ascaris	11.57	No	ns	0.2595

## Sheet: S2 Fig statistics
S2 Figure
Negative
Mann Whitney test
P value	0.3769
Exact or approximate P value?	Exact
P value summary	ns
Significantly different (P < 0.05)?	No
One- or two-tailed P value?	Two-tailed
Sum of ranks in column A,B	270 , 195
Mann-Whitney U	90
Schistosoma
Mann Whitney test
P value	0.3054
Exact or approximate P value?	Exact
P value summary	ns
Significantly different (P < 0.05)?	No
One- or two-tailed P value?	Two-tailed
Sum of ranks in column A,B	140 , 70
Mann-Whitney U	34
Hookworm
Mann Whitney test
P value	0.149
Exact or approximate P value?	Exact
P value summary	ns
Significantly different (P < 0.05)?	No
One- or two-tailed P value?	Two-tailed
Sum of ranks in column A,B	23 , 55
Mann-Whitney U	8
Schistosoma + Hookworm
Mann Whitney test
P value	0.0028
Exact or approximate P value?	Exact
P value summary	**
Significantly different (P < 0.05)?	Yes
One- or two-tailed P value?	Two-tailed
Sum of ranks in column A,B	72 , 48
Mann-Whitney U	3
Ascaris
Mann Whitney test
P value	0.0381
Exact or approximate P value?	Exact
P value summary	*
Significantly different (P < 0.05)?	Yes
One- or two-tailed P value?	Two-tailed
Sum of ranks in column A,B	12 , 43
Mann-Whitney U	2

## Sheet: S3A Fig statistics
S3A Figure
Test details
Test name	Mann-Whitney test
Comparison for each test	Compare ranks
Multiple comparisons	False Discovery Rate (FDR)
Method	Two-stage step-up (Benjamini, Krieger, and Yekutieli)
Desired FDR (Q)	0.01
	Discovery?	P value	Mean rank of Negative	Mean rank of Schistosoma	Mean rank diff.	Mann-Whitney U	q value
Lithocholic acid	No	0.815405	11.79	11	0.7857	52	0.961593
Deoxycholic acid	No	0.365031	10.5	13.25	-2.75	42	0.811655
Isolithocholic acid	No	0.297345	12.64	9.5	3.143	40	0.811655
7-Ketolithocholic acid	No	0.330087	12.57	9.625	2.946	41	0.811655
Alloisolithocholic acid	No	0.069825	9.571	14.88	-5.304	29	0.590209
Hyodeoxycholic acid	No	0.297345	10.36	13.5	-3.143	40	0.811655
Dehydrolithocholic acid	No	0.763949	11.86	10.88	0.9821	51	0.961593
Ursodeoxycholic acid	No	0.252904	12.71	9.375	3.339	39	0.811655
Ursocholic acid	No	0.713544	11.07	12.25	-1.179	50	0.961593
12-Ketochenodeoxycholic acid	No	0.441136	10.64	13	-2.357	44	0.811655
Apocholic acid	No	0.266692	12.71	9.375	3.339	39	0.811655
Dioxolithocholic acid	No	0.920336	11.64	11.25	0.3929	54	0.961593
Allocholic acid	No	0.40202	10.57	13.13	-2.554	43	0.811655
Murocholic acid	No	0.920336	11.36	11.75	-0.3929	54	0.961593
3beta,7alfa-DiOH-5-cholestenoic acid	No	0.920336	11.36	11.75	-0.3929	54	0.961593
Nordeoxycholic acid	No	0.920336	11.64	11.25	0.3929	54	0.961593
7-Ketodeoxycholic acid	No	0.920336	11.64	11.25	0.3929	54	0.961593
Norursodeoxycholic acid	No	0.012847	8.929	16	-7.071	20	0.389256
alfa-Muricholic acid	No	0.266692	10.29	13.63	-3.339	39	0.811655
Norcholic acid	No	0.815405	11.21	12	-0.7857	52	0.961593
beta-Muricholic acid	No	0.482172	10.71	12.88	-2.161	45	0.811655
omega-Muricholic acid	No	0.763949	11.14	12.13	-0.9821	51	0.961593
6,7-Diketolithocholic acid	No	0.112853	13.18	8.563	4.616	32.5	0.683889
7alfa-OH-3-oxo-4-cholestenoic acid	No	0.050161	9.429	15.13	-5.696	27	0.590209
Dehydrocholic acid	No	0.211852	12.86	9.125	3.732	37	0.811655
Hyocholic acid	No	0.077915	13.36	8.25	5.107	30	0.590209
3-Oxocholic acid	No	0.482172	12.29	10.13	2.161	45	0.811655
3beta-OH-5-cholestenoic acid	No	0.47238	12.25	10.19	2.063	45.5	0.811655
Isodeoxycholic acid	No	0.824668	11.75	11.06	0.6875	52.5	0.961593
12-Ketolithocholic acid	No	>0.999999	11.5	11.5	0	56	>0.999999

[truncated: 6 more sheets: S3B Fig statistics, S3C Fig statistics, S3D Fig statistics, S3E Fig statistics, S3F Fig statistics, S4 Fig statistics]
